# Supplementary material for: N′-(5-Bromo-2-hydroxy­benzyl­idene)-4-chloro­benzohydrazide
Source: Acta Crystallogr Sect E Struct Rep Online. 2010 Mar 6;66(Pt 4):o751. doi: 10.1107/S160053681000752X (PMC2983862; doi:10.1107/S160053681000752X)
Supplement: Supplementary file 2 [file e-66-0o751-Isup2.hkl]

# 
# h,k,l, Fc-squared, Fo-squared, sigma(Fo-squared) and status flag 
# 
data_I
_shelx_title ' P21n in P2(1)/n' 
_shelx_refln_list_code          4 
_shelx_F_calc_maximum      252.27 
_exptl_crystal_F_000       704.00 
_reflns_d_resolution_high  0.8149 
 
loop_ 
 _symmetry_equiv_pos_as_xyz 
 'x, y, z' 
 '-x+1/2, y+1/2, -z+1/2' 
 '-x, -y, -z' 
 'x-1/2, -y-1/2, z-1/2' 
 
_cell_length_a     5.8933 
_cell_length_b    31.7077 
_cell_length_c     7.4366 
_cell_angle_alpha  90.000 
_cell_angle_beta   92.017 
_cell_angle_gamma  90.000 
 
_shelx_F_squared_multiplier     1.000 
 
loop_ 
 _refln_index_h 
 _refln_index_k 
 _refln_index_l 
 _refln_F_squared_calc 
 _refln_F_squared_meas 
 _refln_F_squared_sigma 
 _refln_observed_status 
   2   0   0    44106.61    42315.08    759.00 o 
   4   0   0      146.42      114.79     18.19 o 
   6   0   0      217.93      183.31     19.26 o 
   1   1   0     3344.28     3654.31     71.82 o 
   2   1   0        9.06       12.41     15.68 o 
   3   1   0      140.35       84.34      9.08 o 
   4   1   0      166.39      131.87     12.64 o 
   5   1   0      513.49      627.10     55.51 o 
   6   1   0      103.21       94.28     16.59 o 
   7   1   0        0.26       13.85     17.96 o 
   0   2   0     2525.04     1299.08     26.97 o 
   1   2   0     3345.52     3455.48     48.61 o 
   2   2   0     3724.48     3736.98     58.96 o 
   3   2   0      486.44      494.92     24.46 o 
   4   2   0      490.26      433.30     19.07 o 
   5   2   0      105.19      142.17     15.70 o 
   6   2   0       22.13       24.87     15.00 o 
   7   2   0        0.41      -13.17     23.52 o 
   1   3   0     7296.20     7082.60    101.70 o 
   2   3   0     3793.01     3853.58     57.64 o 
   3   3   0     5114.67     5171.27     73.34 o 
   4   3   0       77.22       63.96     15.05 o 
   5   3   0      361.53      461.73     22.84 o 
   6   3   0       30.37       34.29     27.60 o 
   7   3   0       38.14       50.66     15.09 o 
   0   4   0      475.94      509.34     15.68 o 
   1   4   0     4698.03     5096.13     76.69 o 
   2   4   0     3172.97     3118.67     33.60 o 
   3   4   0      370.95      346.17     10.49 o 
   4   4   0      845.84      882.27     32.30 o 
   5   4   0        0.05       -1.42     10.70 o 
   6   4   0       18.85       16.94     14.85 o 
   7   4   0        2.15       19.85     18.12 o 
   1   5   0     1014.69      890.97     29.17 o 
   2   5   0      175.73      171.81      5.99 o 
   3   5   0       80.36       64.28      8.79 o 
   4   5   0      506.16      507.36     20.40 o 
   5   5   0       80.40      103.77     14.37 o 
   6   5   0       22.83       11.67     22.90 o 
   7   5   0       45.02       50.92     19.45 o 
   0   6   0     4120.49     3989.80    131.73 o 
   1   6   0     2581.27     2691.94     43.98 o 
   2   6   0     4401.54     4524.87     46.76 o 
   3   6   0      328.18      282.77     26.05 o 
   4   6   0      857.59      770.75     39.52 o 
   5   6   0       18.90       15.89     17.25 o 
   6   6   0      125.36      112.79     18.21 o 
   7   6   0       36.33       33.49     18.31 o 
   1   7   0      217.61      261.63     11.22 o 
   2   7   0      127.29      132.96      7.15 o 
   3   7   0        5.10        0.50      5.65 o 
   4   7   0       73.16       76.58     18.19 o 
   5   7   0        2.38       11.73     12.64 o 
   6   7   0        0.16       -6.59     13.75 o 
   7   7   0        2.89        4.70     17.74 o 
   0   8   0     2708.12     2647.38     97.85 o 
   1   8   0      222.97      241.56     14.77 o 
   2   8   0     2375.96     2368.06     26.98 o 
   3   8   0       68.91       67.96      6.52 o 
   4   8   0      898.27      837.81     50.18 o 
   5   8   0      399.64      335.99     20.62 o 
   6   8   0       28.11        0.54     14.17 o 
   7   8   0       51.77       47.95     28.54 o 
   1   9   0      490.62      420.37     20.13 o 
   2   9   0       82.54       83.15      5.31 o 
   3   9   0      255.23      248.87     13.79 o 
   4   9   0       22.48       23.10      9.97 o 
   5   9   0       14.27       29.61     12.59 o 
   6   9   0       13.07       23.85     15.95 o 
   7   9   0       38.67       70.43     20.79 o 
   0  10   0     6380.50     6039.37    124.83 o 
   1  10   0       11.06       14.25      4.63 o 
   2  10   0     1524.66     1413.29     18.85 o 
   3  10   0      354.32      328.02     12.07 o 
   4  10   0      116.96      140.99     13.73 o 
   5  10   0       11.74       21.64     12.86 o 
   6  10   0        1.95        0.31     14.85 o 
   1  11   0      168.91      137.79     10.60 o 
   2  11   0     2068.65     2184.44     42.55 o 
   3  11   0      486.31      459.38     13.01 o 
   4  11   0      599.77      660.82     38.58 o 
   5  11   0        6.25       23.46     18.50 o 
   6  11   0        0.68       23.35     15.26 o 
   0  12   0    10163.99     9972.12    136.95 o 
   1  12   0     1623.23     1687.71     34.56 o 
   2  12   0    12984.96    12867.58    153.55 o 
   3  12   0      295.82      266.00     14.04 o 
   4  12   0     2444.11     2330.31     62.41 o 
   5  12   0       26.92       21.86     12.64 o 
   6  12   0        7.57       -4.82     14.91 o 
   1  13   0     5617.46     5937.18    120.22 o 
   2  13   0     1552.50     1643.38     34.22 o 
   3  13   0     1910.11     1868.72     35.06 o 
   4  13   0       65.80       64.63     19.13 o 
   5  13   0        3.16        6.49     11.75 o 
   6  13   0        0.21      -20.07     14.64 o 
   0  14   0    11242.79    11104.57    153.14 o 
   1  14   0      888.16      865.16     20.19 o 
   2  14   0     3803.08     3743.34     43.24 o 
   3  14   0      509.15      481.11     16.30 o 
   4  14   0       27.54       46.44     21.33 o 
   5  14   0      140.07      111.33     15.35 o 
   6  14   0       17.30        3.07     16.62 o 
   1  15   0      195.35      298.49     13.43 o 
   2  15   0      150.91      136.68      9.60 o 
   3  15   0      285.01      297.09     19.53 o 
   4  15   0      923.11      916.30     31.01 o 
   5  15   0      888.86      880.86     96.29 o 
   6  15   0       12.86        0.50     15.70 o 
   0  16   0     5016.46     4958.56     76.98 o 
   1  16   0     4561.73     4479.71     61.89 o 
   2  16   0      521.74      441.00     16.09 o 
   3  16   0      203.01      192.81     11.74 o 
   4  16   0       99.51       76.49     13.28 o 
   5  16   0       25.45        8.80     17.56 o 
   6  16   0        0.21       -1.27     15.74 o 
   1  17   0       13.20       15.04      8.14 o 
   2  17   0     1587.13     1477.87     41.69 o 
   3  17   0      539.77      608.51     48.89 o 
   4  17   0      551.56      553.31     64.92 o 
   5  17   0      485.85      572.95     42.65 o 
   6  17   0       29.25       12.45     27.91 o 
   0  18   0     4679.87     4533.65     73.15 o 
   1  18   0     5923.93     6194.88     82.15 o 
   2  18   0     1356.67     1321.27     28.98 o 
   3  18   0     1156.24     1099.20     51.97 o 
   4  18   0      609.83      580.26     71.82 o 
   5  18   0        5.37        7.10     13.48 o 
   6  18   0      100.88       91.61     19.73 o 
   1  19   0        4.10        9.27      8.51 o 
   2  19   0      221.70      183.94     13.20 o 
   3  19   0       42.03       31.57      9.50 o 
   4  19   0      236.43      233.98     31.94 o 
   5  19   0       86.91       34.37     25.40 o 
   6  19   0       28.16       18.81     17.96 o 
   0  20   0      440.34      398.11     16.94 o 
   1  20   0     3361.85     3350.32    169.99 o 
   2  20   0      564.99      571.82     20.96 o 
   3  20   0      761.16      740.85     23.00 o 
   4  20   0      189.30      183.89     25.01 o 
   5  20   0        2.58       -1.85     13.48 o 
   6  20   0        2.79       19.28     17.73 o 
   1  21   0      187.07      181.28     16.59 o 
   2  21   0      143.65      123.15     20.89 o 
   3  21   0       39.20       24.84     11.03 o 
   4  21   0       57.74       79.31     14.47 o 
   5  21   0       20.03       32.12     15.35 o 
   6  21   0       74.29       88.20     20.27 o 
   0  22   0      367.89      324.93     29.48 o 
   1  22   0     2560.60     2589.79     57.44 o 
   2  22   0       49.87       44.91     11.60 o 
   3  22   0      697.08      615.10     23.00 o 
   4  22   0       18.36       24.10     13.53 o 
   5  22   0      157.16      107.57     19.28 o 
   1  23   0       58.30       36.83      9.13 o 
   2  23   0       16.72       15.77     14.02 o 
   3  23   0       15.69       31.56     11.68 o 
   4  23   0       34.09       24.67     18.23 o 
   5  23   0       32.43       -0.95     16.15 o 
   0  24   0      118.96       78.41     23.21 o 
   1  24   0      202.73      205.79     17.43 o 
   2  24   0      354.40      368.73     24.83 o 
   3  24   0      341.92      365.12     20.34 o 
   4  24   0       62.62       53.09     15.81 o 
   5  24   0       65.02       62.27     19.28 o 
   1  25   0       33.80       22.87     14.46 o 
   2  25   0        2.43       -5.90     13.28 o 
   3  25   0       93.95       92.34     26.66 o 
   4  25   0        2.46       -2.01     13.42 o 
   5  25   0        1.48       39.20     18.63 o 
   0  26   0      219.00      199.47     28.85 o 
   1  26   0     1916.25     1915.75     51.64 o 
   2  26   0       75.24       36.00     16.08 o 
   3  26   0      215.41      210.92     21.48 o 
   4  26   0        5.13       -7.08     14.07 o 
   5  26   0       39.33       17.40     19.56 o 
   1  27   0      141.73      170.30     20.62 o 
   2  27   0       98.99       72.86     23.84 o 
   3  27   0      218.90      250.76     24.17 o 
   4  27   0       18.09       11.66     15.69 o 
   5  27   0        5.97       31.23     20.98 o 
   0  28   0      285.78      207.00     30.74 o 
   1  28   0      367.02      349.45     25.88 o 
   2  28   0      125.94       87.74     19.29 o 
   3  28   0      249.98      264.81     25.71 o 
   4  28   0       11.78       39.91     17.65 o 
   1  29   0       40.35       70.19     18.12 o 
   2  29   0      253.97      258.64     26.32 o 
   3  29   0      101.95      125.90     46.73 o 
   4  29   0       77.83       83.48     20.10 o 
   0  30   0       43.36       18.82     25.09 o 
   1  30   0     2133.29     2199.94     60.54 o 
   2  30   0      171.70      210.06     27.29 o 
   3  30   0      344.17      330.92     28.93 o 
   4  30   0       44.06       50.87     18.99 o 
   1  31   0        2.10       43.60     20.39 o 
   2  31   0      229.40      227.66     27.21 o 
   3  31   0        0.75        0.38     20.70 o 
   4  31   0      117.01      146.41     24.04 o 
   0  32   0       85.18       70.88     30.74 o 
   1  32   0      833.30      877.92     39.91 o 
   2  32   0       21.32        6.10     19.45 o 
   3  32   0      139.42      130.40     24.92 o 
   4  32   0        4.32       12.25     19.20 o 
   1  33   0       30.91       49.45     20.35 o 
   2  33   0       70.92       61.61     26.97 o 
   3  33   0       73.69       45.75     22.50 o 
   0  34   0       78.94       64.61     30.74 o 
   1  34   0     1071.94     1217.81    144.59 o 
   2  34   0        0.03        7.07     23.21 o 
   3  34   0      334.29      326.77     31.49 o 
   1  35   0       30.45       41.67     31.36 o 
   2  35   0       29.94       62.68     22.24 o 
   3  35   0       72.97      118.54     26.50 o 
   0  36   0        4.15       14.43     29.48 o 
   1  36   0      294.45      314.81     31.25 o 
   2  36   0       86.32       88.17     24.47 o 
   1  37   0       47.32       44.23     24.59 o 
   2  37   0        1.95       -2.85     22.30 o 
   0  38   0       35.20       36.38     33.25 o 
   1  38   0       93.41      106.92     27.46 o 
  -7   0   1       61.50      101.62     30.11 o 
  -3   0   1     3979.13     3647.26     61.98 o 
  -1   0   1    18862.60    19001.68    444.42 o 
   1   0   1     4902.36     4846.92     91.58 o 
   3   0   1      477.80      461.04     23.21 o 
   5   0   1      283.94      252.79     26.97 o 
   7   0   1        3.11       15.68     28.23 o 
  -7   1   1        0.18       22.90     17.74 o 
  -6   1   1        7.64       13.23     14.62 o 
  -5   1   1       17.92       19.76     11.53 o 
  -4   1   1        1.63       10.35      8.43 o 
  -3   1   1      790.31      784.73     16.15 o 
  -2   1   1      203.85      252.00     12.40 o 
  -1   1   1      716.88      748.45     10.61 o 
   0   1   1      330.64      316.87      5.65 o 
   1   1   1      824.56      909.71     18.50 o 
   2   1   1       44.45       24.48      4.88 o 
   3   1   1        7.38       10.08      6.61 o 
   4   1   1      164.48      183.78     13.52 o 
   5   1   1       25.20       16.99      9.47 o 
   6   1   1       12.89       11.98     15.18 o 
   7   1   1        0.40      -19.12     17.23 o 
  -7   2   1       15.51        0.73     17.07 o 
  -6   2   1       29.46       33.51     15.51 o 
  -5   2   1      294.76      276.99     19.50 o 
  -4   2   1        0.73        2.34      9.72 o 
  -3   2   1     1275.73     1235.53     21.01 o 
  -2   2   1        1.54        3.37      3.24 o 
  -1   2   1      626.47      605.76      9.34 o 
   0   2   1       17.21       23.57      1.96 o 
   1   2   1     1841.95     2038.63     42.03 o 
   2   2   1      231.36      219.09      9.73 o 
   3   2   1      609.09      555.76     48.30 o 
   4   2   1       68.35       53.36     16.31 o 
   5   2   1       66.67       48.85     20.07 o 
   6   2   1       92.14       51.06     15.51 o 
   7   2   1        7.59       -9.53     20.07 o 
  -7   3   1       50.20       66.91     21.34 o 
  -6   3   1       16.08       59.48     19.45 o 
  -5   3   1       33.13       35.21     12.84 o 
  -4   3   1        5.92        6.90      9.46 o 
  -3   3   1     1268.22     1311.44     19.23 o 
  -2   3   1      238.46      265.97      7.97 o 
  -1   3   1    10426.69    11184.21     97.82 o 
   0   3   1      545.73      513.52     10.20 o 
   1   3   1       40.61       48.48      4.13 o 
   2   3   1     4803.44     4720.46     68.08 o 
   3   3   1     1344.62     1449.74     30.60 o 
   4   3   1      819.94      842.79     19.29 o 
   5   3   1        1.15       -3.66     10.85 o 
   6   3   1       32.30       44.51     15.95 o 
   7   3   1        0.88       15.05     18.19 o 
  -7   4   1        1.50       -7.55     16.08 o 
  -6   4   1      146.45      135.23     34.81 o 
  -5   4   1       90.02       74.21     14.64 o 
  -4   4   1       51.36       83.72     14.26 o 
  -3   4   1     4623.16     4582.50     65.86 o 
  -2   4   1      269.31      273.73      8.01 o 
  -1   4   1    30076.22    30890.28    292.97 o 
   0   4   1      394.17      414.54      7.51 o 
   1   4   1    14591.60    14717.03    179.45 o 
   2   4   1      192.36      195.87     11.42 o 
   3   4   1     3146.05     3389.27     44.82 o 
   4   4   1        5.48       -0.88      6.07 o 
   5   4   1       53.13       53.92     13.08 o 
   6   4   1       85.59       85.14     17.15 o 
   7   4   1        1.25      -12.99     17.07 o 
  -7   5   1       15.66       19.45     26.03 o 
  -6   5   1       19.07       20.31     15.45 o 
  -5   5   1        8.22       -7.84     17.25 o 
  -4   5   1      330.51      335.93     14.84 o 
  -3   5   1      149.58      139.11      9.04 o 
  -2   5   1      247.95      206.27      7.37 o 
  -1   5   1      267.85      296.49      7.32 o 
   0   5   1     4515.71     4584.26     45.45 o 
   1   5   1     1930.27     2032.46     27.48 o 
   2   5   1     3466.71     3309.21    124.26 o 
   3   5   1      397.91      423.13     12.23 o 
   4   5   1      589.77      550.82     20.57 o 
   5   5   1       33.53       46.79     13.31 o 
   6   5   1      305.50      374.15     25.68 o 
   7   5   1        1.52       -3.36     18.85 o 
  -7   6   1        5.87        0.47     17.23 o 
  -6   6   1       45.00       56.14     34.50 o 
  -5   6   1       29.18       20.64     12.19 o 
  -4   6   1      127.33      151.73     12.88 o 
  -3   6   1     1910.96     1767.25     29.76 o 
  -2   6   1       27.56       32.99      6.26 o 
  -1   6   1     9695.46     9642.00     82.17 o 
   0   6   1     1357.00     1465.00     18.19 o 
   1   6   1    11011.21    11108.44    377.29 o 
   2   6   1      619.71      635.50     32.30 o 
   3   6   1      726.99      712.25     18.11 o 
   4   6   1       14.06       14.84      9.22 o 
   5   6   1      133.45      166.96     16.59 o 
   6   6   1        8.88       12.91     14.17 o 
   7   6   1       23.91       18.66     19.46 o 
  -7   7   1        0.08      -18.13     17.28 o 
  -6   7   1      212.50      243.36     21.51 o 
  -5   7   1       97.88       73.76     14.17 o 
  -4   7   1      825.42      871.34     22.91 o 
  -3   7   1       24.23       35.76      9.02 o 
  -2   7   1      527.19      479.94     10.47 o 
  -1   7   1      801.89      819.58     24.19 o 
   0   7   1      240.77      204.88      6.40 o 
   1   7   1      234.38      245.16      9.34 o 
   2   7   1     7029.05     6748.56    121.14 o 
   3   7   1       88.48       89.11      7.19 o 
   4   7   1     1737.44     1868.68     67.70 o 
   5   7   1       12.18       25.06     12.14 o 
   6   7   1        2.36        1.38     13.97 o 
   7   7   1        0.36      -16.98     16.52 o 
  -7   8   1        3.12       18.22     17.59 o 
  -6   8   1       22.58       12.99     14.41 o 
  -5   8   1       53.69       67.10     13.84 o 
  -4   8   1       12.40       15.73      7.95 o 
  -3   8   1     2807.25     2711.29     50.88 o 
  -2   8   1      476.81      446.34     11.33 o 
  -1   8   1    17937.49    17565.20    189.46 o 
   0   8   1     2787.84     2875.82     45.09 o 
   1   8   1    15297.00    15221.06    311.00 o 
   2   8   1        5.02        9.02      3.93 o 
   3   8   1     2134.58     2075.43     42.93 o 
   4   8   1        1.90        8.55      7.32 o 
   5   8   1      213.50      136.56     15.74 o 
   6   8   1        1.01       -4.62     16.31 o 
  -7   9   1        3.02       29.61     18.66 o 
  -6   9   1        0.60       10.16     13.52 o 
  -5   9   1      929.26      935.61     45.79 o 
  -4   9   1      322.72      344.53     15.50 o 
  -3   9   1     2139.10     2086.18     33.32 o 
  -2   9   1      135.31      131.95     10.53 o 
  -1   9   1        1.88        2.99      3.47 o 
   0   9   1     7180.40     7101.35     72.97 o 
   1   9   1       42.40       31.46      4.58 o 
   2   9   1     3919.85     3887.12     49.80 o 
   3   9   1     1060.50     1028.05     20.59 o 
   4   9   1     1871.50     2021.18     34.15 o 
   5   9   1     1004.04     1021.52     33.49 o 
   6   9   1      218.37      344.03     25.27 o 
  -6  10   1        4.87       -1.54     18.19 o 
  -5  10   1      704.84      723.93     28.61 o 
  -4  10   1       13.71        7.72      8.08 o 
  -3  10   1     2987.58     2932.26     58.04 o 
  -2  10   1      408.47      377.62     11.59 o 
  -1  10   1     6927.12     6817.14     82.95 o 
   0  10   1     5506.47     5761.91     59.81 o 
   1  10   1     8723.16     8774.52    124.43 o 
   2  10   1     1111.32     1034.09     18.07 o 
   3  10   1      801.35      833.08     22.90 o 
   4  10   1      566.82      572.33     17.58 o 
   5  10   1       31.50       20.33     12.50 o 
   6  10   1       67.44      118.22     29.17 o 
  -6  11   1        1.43      -12.15     14.11 o 
  -5  11   1       58.78       88.46     16.15 o 
  -4  11   1      251.69      291.64     15.20 o 
  -3  11   1      282.30      268.05     12.17 o 
  -2  11   1      237.49      273.03     10.55 o 
  -1  11   1     1480.99     1499.25     21.65 o 
   0  11   1       17.61       13.38      4.26 o 
   1  11   1     1687.84     1708.75     40.20 o 
   2  11   1      157.69      118.89     10.42 o 
   3  11   1     1533.02     1320.23     50.67 o 
   4  11   1       62.99       79.11      9.41 o 
   5  11   1       17.81       23.14     12.59 o 
   6  11   1        3.62       12.58     14.62 o 
  -6  12   1        8.39       20.16     15.63 o 
  -5  12   1      634.32      677.88     29.68 o 
  -4  12   1      977.39      928.27     23.99 o 
  -3  12   1     1281.62     1174.35     35.61 o 
  -2  12   1    10854.31    11195.15    281.15 o 
  -1  12   1     1471.97     1418.54     21.48 o 
   0  12   1     2638.51     2703.22     33.72 o 
   1  12   1     3820.63     3925.10     44.74 o 
   2  12   1     3508.74     3658.37    231.46 o 
   3  12   1      842.12      877.39     22.41 o 
   4  12   1     2046.99     1871.68     50.44 o 
   5  12   1       18.95        4.92     12.40 o 
   6  12   1        2.67       16.69     15.51 o 
  -6  13   1       24.69       31.73     28.54 o 
  -5  13   1       70.54       56.13     15.07 o 
  -4  13   1       13.31        7.84      8.12 o 
  -3  13   1      125.65      135.97     10.19 o 
  -2  13   1      418.65      444.46     13.82 o 
  -1  13   1       25.32       27.03      5.14 o 
   0  13   1      657.90      638.86     15.48 o 
   1  13   1     9307.97     9985.44    115.44 o 
   2  13   1      116.03      107.54     10.88 o 
   3  13   1     2166.32     1968.22     79.40 o 
   4  13   1       42.66       72.67      9.60 o 
   5  13   1        8.11       21.88     13.80 o 
   6  13   1       64.32       80.91     21.33 o 
  -6  14   1        0.63        1.65     15.80 o 
  -5  14   1       28.42        6.38     11.88 o 
  -4  14   1      477.94      412.42     22.90 o 
  -3  14   1      379.60      355.67     13.38 o 
  -2  14   1     1985.61     1980.48     54.22 o 
  -1  14   1     2577.51     2531.01     33.17 o 
   0  14   1     3046.96     3152.99     39.18 o 
   1  14   1       23.74       29.66      5.52 o 
   2  14   1     3106.15     3127.69     44.93 o 
   3  14   1       96.63       95.86      8.81 o 
   4  14   1      638.28      576.44     19.40 o 
   5  14   1       65.20       29.45     13.52 o 
   6  14   1       25.54       18.86     15.30 o 
  -6  15   1        1.37       -6.04     14.46 o 
  -5  15   1        3.94       10.89     12.59 o 
  -4  15   1      497.72      437.12     57.40 o 
  -3  15   1      199.98      217.69     14.86 o 
  -2  15   1     1784.83     1870.57     35.18 o 
  -1  15   1      148.96      179.84      8.97 o 
   0  15   1      182.61      164.08      8.61 o 
   1  15   1      187.32      258.45     11.66 o 
   2  15   1      169.45      167.58     10.47 o 
   3  15   1       63.44       56.55     12.13 o 
   4  15   1       20.15       29.33      9.28 o 
   5  15   1       49.23       35.56     14.29 o 
   6  15   1        0.76       12.86     16.41 o 
  -6  16   1       18.09       -5.56     26.03 o 
  -5  16   1      102.60      119.58     17.93 o 
  -4  16   1      172.06      134.21     17.56 o 
  -3  16   1      402.87      399.40     17.26 o 
  -2  16   1      383.42      361.08     13.82 o 
  -1  16   1      651.95      637.71     16.89 o 
   0  16   1      405.65      447.29     13.35 o 
   1  16   1     2009.15     1972.80     29.36 o 
   2  16   1       37.06       38.03      7.91 o 
   3  16   1      495.86      531.16     17.47 o 
   4  16   1       54.06       55.62     10.35 o 
   5  16   1       74.07       76.03     16.63 o 
   6  16   1        0.49      -16.68     15.00 o 
  -6  17   1        0.32       -8.93     21.95 o 
  -5  17   1        0.95       -5.33     13.31 o 
  -4  17   1      141.20      145.72     16.97 o 
  -3  17   1       36.82       33.59     10.09 o 
  -2  17   1      202.24      188.90     10.98 o 
  -1  17   1      207.54      232.53     11.54 o 
   0  17   1      309.71      295.32     20.19 o 
   1  17   1      178.89      141.95      9.39 o 
   2  17   1      793.87      818.54     26.37 o 
   3  17   1        4.47        9.71      7.98 o 
   4  17   1      301.86      352.10     17.07 o 
   5  17   1       61.39       60.65     15.26 o 
   6  17   1        1.72       -4.27     25.09 o 
  -6  18   1       77.57       38.14     19.46 o 
  -5  18   1       60.95       61.30     15.67 o 
  -4  18   1      246.97      215.08     18.61 o 
  -3  18   1      580.95      570.41     45.00 o 
  -2  18   1      540.05      551.52     44.54 o 
  -1  18   1     2384.87     2271.50     37.12 o 
   0  18   1      620.68      662.49     16.88 o 
   1  18   1      612.75      558.48     15.92 o 
   2  18   1      604.81      645.38     20.62 o 
   3  18   1       37.91       27.22     11.32 o 
   4  18   1      326.04      312.26     16.95 o 
   5  18   1       31.11       -3.42     12.84 o 
   6  18   1       42.30        7.55     16.59 o 
  -6  19   1        0.80        5.71     18.04 o 
  -5  19   1       30.93       33.47     15.00 o 
  -4  19   1       37.22       62.16     13.61 o 
  -3  19   1      112.19      118.35     13.82 o 
  -2  19   1       20.25       -1.67      9.97 o 
  -1  19   1      134.18      157.19     14.40 o 
   0  19   1      206.36      202.02     11.05 o 
   1  19   1      150.60      152.11     10.15 o 
   2  19   1      281.47      305.68     15.15 o 
   3  19   1      153.22      145.85     12.02 o 
   4  19   1      148.07      183.75     19.28 o 
   5  19   1        2.63      -21.67     19.76 o 
   6  19   1        2.55       21.48     19.76 o 
  -6  20   1       17.44       -5.39     25.40 o 
  -5  20   1       15.84       18.95     15.74 o 
  -4  20   1       16.85       12.06     11.83 o 
  -3  20   1      282.74      335.16     19.27 o 
  -2  20   1      386.75      390.79     22.40 o 
  -1  20   1     2077.96     2019.28     66.41 o 
   0  20   1     1005.89     1045.50     22.22 o 
   1  20   1     3515.65     3271.71     51.55 o 
   2  20   1      373.98      381.61     20.16 o 
   3  20   1      242.88      238.38     14.67 o 
   4  20   1        9.06       -5.21     11.67 o 
   5  20   1       82.38       92.81     30.11 o 
   6  20   1        0.35       24.52     18.17 o 
  -6  21   1       34.79       48.20     20.18 o 
  -5  21   1       13.13       -2.52     17.56 o 
  -4  21   1       84.00      103.42     20.42 o 
  -3  21   1       56.94       37.36     12.40 o 
  -2  21   1       25.50       36.70     12.42 o 
  -1  21   1       21.15       26.03     11.98 o 
   0  21   1      173.58      189.34     11.47 o 
   1  21   1      735.52      690.76     21.66 o 
   2  21   1     1171.28     1174.27     59.44 o 
   3  21   1      347.09      352.19     18.43 o 
   4  21   1      203.47      272.89     34.75 o 
   5  21   1      139.33      125.39     29.80 o 
  -5  22   1       12.56       15.34     16.87 o 
  -4  22   1      166.45      146.20     18.06 o 
  -3  22   1      694.49      708.52     36.70 o 
  -2  22   1     2165.61     1982.35     99.11 o 
  -1  22   1     3451.00     3164.77     99.74 o 
   0  22   1     2135.01     2197.62     35.13 o 
   1  22   1     1677.44     1633.00     42.68 o 
   2  22   1      501.75      514.82     17.90 o 
   3  22   1      579.20      592.55     38.49 o 
   4  22   1       43.24       11.43     13.26 o 
   5  22   1       12.67       12.55     22.90 o 
  -5  23   1       55.08       85.58     45.48 o 
  -4  23   1        0.74        5.52     12.71 o 
  -3  23   1      254.32      253.18     35.44 o 
  -2  23   1        0.63       14.61     22.58 o 
  -1  23   1       29.80       22.21     14.43 o 
   0  23   1       44.31       63.02      9.30 o 
   1  23   1      333.89      334.01     15.26 o 
   2  23   1      188.55      212.01     14.12 o 
   3  23   1      681.26      683.10     24.82 o 
   4  23   1       86.08      122.49     17.49 o 
   5  23   1       56.11       52.35     44.85 o 
  -5  24   1       20.37       17.60     25.09 o 
  -4  24   1      126.66      154.56     24.63 o 
  -3  24   1      460.39      492.85     41.71 o 
  -2  24   1     1398.42     1403.85     42.36 o 
  -1  24   1      783.26      785.42    116.99 o 
   0  24   1     7407.92     7475.98    123.51 o 
   1  24   1      221.45      233.85     15.03 o 
   2  24   1     1846.03     1705.51     32.63 o 
   3  24   1       46.90       43.22     13.82 o 
   4  24   1        9.94       20.69     14.47 o 
   5  24   1        0.10       -9.71     15.26 o 
  -5  25   1       83.18      119.73     21.51 o 
  -4  25   1       23.97       48.43     15.47 o 
  -3  25   1        2.52       31.89     16.31 o 
  -2  25   1       62.73       63.67     16.18 o 
  -1  25   1     1156.02     1203.84     62.73 o 
   1  25   1      226.78      231.04     14.43 o 
   2  25   1       59.79       62.26     12.31 o 
   3  25   1      198.39      265.83     41.66 o 
   4  25   1       39.83       75.45     17.49 o 
   5  25   1      349.29      386.98     30.09 o 
  -5  26   1       92.39      108.44     21.85 o 
  -4  26   1      111.60       85.86     17.41 o 
  -3  26   1        1.09        5.04     16.59 o 
  -2  26   1     1914.57     1827.59     51.40 o 
  -1  26   1      439.49      494.98     29.05 o 
   0  26   1     5781.61     5913.18    450.69 o 
   1  26   1       11.92       14.24      9.97 o 
   2  26   1     1614.44     1514.62     38.73 o 
   3  26   1       57.87       83.53     15.13 o 
   4  26   1      101.62       90.31     18.30 o 
   5  26   1       18.10       19.45     19.07 o 
  -5  27   1       27.03       33.77     20.34 o 
  -4  27   1        1.01        5.31     16.17 o 
  -3  27   1      193.69      203.79     23.05 o 
  -2  27   1      165.11      186.32     45.48 o 
  -1  27   1        0.51       19.82     15.63 o 
   0  27   1     1077.27     1105.01     39.00 o 
   1  27   1      841.87      799.49     37.62 o 
   2  27   1        3.78        5.79     10.49 o 
   3  27   1      586.01      508.25     21.46 o 
   4  27   1        5.87       -9.23     15.67 o 
   5  27   1       40.06       48.56     23.21 o 
  -4  28   1      325.67      282.89     24.71 o 
  -3  28   1        1.95      -12.50     16.59 o 
  -2  28   1      254.21      204.85     23.28 o 
  -1  28   1        1.67       31.36     16.85 o 
   0  28   1       80.62      101.69     18.57 o 
   1  28   1       61.18       87.22     19.52 o 
   2  28   1       98.88      141.58     14.76 o 
   3  28   1       15.44       10.71     11.78 o 
   4  28   1      105.60       65.58     19.58 o 
  -4  29   1       64.46       61.36     27.33 o 
  -3  29   1       40.84       35.52     20.15 o 
  -2  29   1      109.51      119.28     21.23 o 
  -1  29   1      222.45      238.43     25.40 o 
   0  29   1       97.77      123.49     38.89 o 
   1  29   1      208.30      228.31     33.25 o 
   2  29   1      168.18      138.82     18.05 o 
   3  29   1      388.96      347.50     32.59 o 
   4  29   1       20.73       12.07     17.08 o 
  -4  30   1      218.18      219.89     24.74 o 
  -3  30   1       13.68        5.57     22.58 o 
  -2  30   1     1123.11     1027.55     88.45 o 
  -1  30   1       27.45       34.27     19.29 o 
   0  30   1      702.20      748.10     35.48 o 
   1  30   1        0.21      -19.36     16.13 o 
   2  30   1      248.32      244.24     21.44 o 
   3  30   1        8.03        0.78     12.06 o 
   4  30   1      121.21       81.66     16.97 o 
  -4  31   1       16.12       22.35     18.69 o 
  -3  31   1       49.06       14.11     19.52 o 
  -2  31   1        0.10       15.24     34.19 o 
  -1  31   1      175.82      154.89     27.29 o 
   0  31   1        0.06       11.32     17.68 o 
   1  31   1       76.30       95.04     22.16 o 
   2  31   1        5.40      -18.08     16.58 o 
   3  31   1        2.98       16.88     14.49 o 
   4  31   1        4.44        7.68     14.36 o 
  -4  32   1       53.66       54.86     21.18 o 
  -3  32   1        2.12        8.78     20.00 o 
  -2  32   1      126.85      147.22     24.54 o 
  -1  32   1        1.04      -10.68     26.66 o 
   0  32   1      302.69      354.93     29.23 o 
   1  32   1       24.72        7.35     19.26 o 
   2  32   1      213.39      197.25     25.94 o 
   3  32   1        1.19       17.69     19.94 o 
  -3  33   1        4.92       -0.52     25.72 o 
  -2  33   1        6.63      -11.18     21.33 o 
  -1  33   1       20.33       26.42     33.56 o 
   0  33   1        0.28       -8.42     17.73 o 
   1  33   1       96.90       87.22     24.15 o 
   2  33   1       15.11       51.72     21.55 o 
   3  33   1       68.95       61.67     22.68 o 
  -3  34   1        0.21       12.32     21.07 o 
  -2  34   1      257.10      306.11     50.81 o 
  -1  34   1       30.47       15.15     20.27 o 
   0  34   1      419.75      422.61     33.70 o 
   1  34   1      114.48      107.49     47.36 o 
   2  34   1      135.87      113.54     23.65 o 
   3  34   1        0.31      -17.95     20.39 o 
  -3  35   1       10.19        2.54     22.27 o 
  -2  35   1        3.27        8.00     23.52 o 
  -1  35   1       18.31       23.45     21.04 o 
   0  35   1        5.48       26.07     26.03 o 
   1  35   1       95.04      119.59     30.42 o 
   2  35   1       15.06        1.24     21.51 o 
  -2  36   1      292.05      264.08     37.32 o 
  -1  36   1        6.96      -20.74     24.46 o 
   0  36   1      491.83      514.52     36.54 o 
   1  36   1        0.62       -8.23     20.18 o 
   2  36   1      139.88      109.85     26.96 o 
  -2  37   1        8.95      -24.18     22.81 o 
  -1  37   1        7.33        6.84     26.03 o 
   0  37   1        0.01       20.39     32.93 o 
   1  37   1      143.12      155.91     31.68 o 
  -1  38   1       13.30       24.54     22.12 o 
   0  38   1      333.83      424.29     35.80 o 
   1  38   1        6.69       18.08     41.71 o 
  -6   0   2        0.69        5.65     19.45 o 
  -4   0   2      384.75      398.96     21.43 o 
  -2   0   2     8630.71     8328.65    140.51 o 
   0   0   2    63638.97    62727.10   1151.67 o 
   2   0   2    15854.13    16231.95    215.84 o 
   4   0   2        2.46      -11.92     10.66 o 
   6   0   2       34.36       42.65     21.95 o 
  -7   1   2        3.08       24.36     17.96 o 
  -6   1   2       51.07       51.99     16.34 o 
  -5   1   2      101.03      134.68     14.40 o 
  -4   1   2       95.79      102.06      9.62 o 
  -3   1   2       11.52       13.47      5.66 o 
  -2   1   2      687.79      665.60     13.29 o 
  -1   1   2    15740.79    16416.99    123.30 o 
   0   1   2    18465.31    19393.50    312.69 o 
   1   1   2     9828.67     9209.81     87.19 o 
   2   1   2     1054.18     1141.14     19.16 o 
   3   1   2     2196.84     1955.98     37.03 o 
   4   1   2       11.49       10.65      8.84 o 
   5   1   2     1097.69     1157.08    104.13 o 
   6   1   2        5.74       26.01     15.45 o 
  -7   2   2       28.99       75.24     19.73 o 
  -6   2   2       34.66       22.21     15.06 o 
  -5   2   2       14.72       11.06     13.10 o 
  -4   2   2      645.53      637.13     20.18 o 
  -3   2   2     2704.55     2716.99     35.88 o 
  -2   2   2     3198.76     3096.60     31.94 o 
  -1   2   2    46148.06    47429.87    382.54 o 
   0   2   2    10619.98    11192.65    108.92 o 
   1   2   2     3936.15     4089.01     46.08 o 
   2   2   2     1285.55     1275.84     20.53 o 
   3   2   2      244.92      308.93     22.58 o 
   4   2   2        4.85       20.53      9.73 o 
   5   2   2        1.55      -11.38     21.95 o 
   6   2   2        9.88       -5.09     13.71 o 
  -7   3   2        9.07       16.46     15.09 o 
  -6   3   2        5.45       15.37     15.97 o 
  -5   3   2       39.48       71.81     12.02 o 
  -4   3   2        0.09       -5.44      6.64 o 
  -3   3   2      233.32      229.04      9.78 o 
  -2   3   2      758.25      822.64     14.75 o 
  -1   3   2      786.12      855.88     13.58 o 
   0   3   2      145.64      166.92      4.39 o 
   1   3   2     4062.27     3938.30     82.93 o 
   2   3   2      622.01      571.38     12.46 o 
   3   3   2     2564.48     2725.10     73.70 o 
   4   3   2      553.62      546.90     21.28 o 
   5   3   2        7.47       27.17     12.84 o 
   6   3   2        1.91       -6.90     13.73 o 
  -7   4   2       12.06        2.05     18.21 o 
  -6   4   2       50.12       44.22     15.74 o 
  -5   4   2       16.13       28.07     10.76 o 
  -4   4   2     1077.99     1079.00     22.93 o 
  -3   4   2       11.44       10.05      5.46 o 
  -2   4   2     6352.94     6192.93     57.02 o 
  -1   4   2        5.00        6.36      2.49 o 
   0   4   2      631.95      602.31      8.77 o 
   1   4   2      159.82      163.92      5.63 o 
   2   4   2      334.95      386.89     10.45 o 
   3   4   2      364.18      377.52     15.08 o 
   4   4   2      114.62      119.46     11.89 o 
   5   4   2      138.26      169.76     16.41 o 
   6   4   2       86.05       91.73     26.97 o 
  -7   5   2        3.54       -1.89     18.61 o 
  -6   5   2       51.84       73.59     28.23 o 
  -5   5   2        0.44       11.08      9.98 o 
  -4   5   2      503.93      520.02     19.19 o 
  -3   5   2      672.94      621.97     15.05 o 
  -2   5   2     1112.19     1048.81     16.69 o 
  -1   5   2     2017.50     2039.49     20.54 o 
   0   5   2     1800.79     1895.72     19.98 o 
   1   5   2      504.46      398.05     14.08 o 
   2   5   2     3587.48     3599.46     39.22 o 
   3   5   2     1198.39     1241.01     48.14 o 
   4   5   2      357.95      353.51     14.19 o 
   5   5   2      365.94      451.00     23.01 o 
   6   5   2       60.95       25.89     16.15 o 
  -7   6   2        4.93      -11.21     17.42 o 
  -6   6   2      208.08      221.97     22.40 o 
  -5   6   2        1.02        5.87      9.72 o 
  -4   6   2      443.96      423.59     15.03 o 
  -3   6   2       67.56       56.92      6.78 o 
  -2   6   2      768.55      764.76     13.07 o 
  -1   6   2     1621.74     1692.97     18.13 o 
   0   6   2      910.11      960.77     12.60 o 
   1   6   2     1797.48     1766.60     38.05 o 
   2   6   2      114.27      119.64      6.48 o 
   3   6   2       63.02       65.99     10.91 o 
   4   6   2       94.34       69.31      8.79 o 
   5   6   2        5.77       -4.90     10.62 o 
   6   6   2       59.96       50.39     24.15 o 
  -6   7   2        0.03       -3.55     26.66 o 
  -5   7   2       19.40       16.34     10.41 o 
  -4   7   2       18.12        6.71     13.41 o 
  -3   7   2      250.88      246.38     13.49 o 
  -2   7   2      226.08      240.31      7.80 o 
  -1   7   2     1068.00     1104.96     15.03 o 
   0   7   2      316.45      318.80      9.52 o 
   1   7   2     5677.22     5574.59    181.84 o 
   2   7   2        9.55        5.86      3.25 o 
   3   7   2      456.73      457.96     13.86 o 
   4   7   2      140.79      119.31     15.85 o 
   5   7   2       21.57       -3.63     10.98 o 
   6   7   2        0.23       -7.86     20.07 o 
  -6   8   2        9.20        6.33     15.26 o 
  -5   8   2      185.63      186.63     17.52 o 
  -4   8   2      673.12      689.15     21.13 o 
  -3   8   2      976.28     1001.93     19.58 o 
  -2   8   2     1634.54     1628.34     20.08 o 
  -1   8   2        7.75        9.54      3.22 o 
   0   8   2      400.54      427.94      8.73 o 
   1   8   2        2.76        3.59      3.39 o 
   2   8   2      691.16      769.86     12.00 o 
   3   8   2      363.79      359.25     12.39 o 
   4   8   2      271.35      234.16     12.37 o 
   5   8   2       27.49       35.83     12.64 o 
   6   8   2       14.99        9.96     14.62 o 
  -6   9   2        3.34        8.02     16.00 o 
  -5   9   2      152.11      151.03     14.72 o 
  -4   9   2        5.41        9.09      8.85 o 
  -3   9   2      628.05      616.47     15.57 o 
  -2   9   2      119.16      138.95     10.01 o 
  -1   9   2     1421.21     1471.90     18.66 o 
   0   9   2      249.52      271.83      9.03 o 
   1   9   2       60.90       44.75      5.07 o 
   2   9   2       48.11       45.50      4.35 o 
   3   9   2      274.25      282.64     11.78 o 
   4   9   2        8.17       -3.90      8.31 o 
   5   9   2      235.85      241.66     19.52 o 
   6   9   2       17.93        8.35     16.62 o 
  -6  10   2        0.58       -8.93     14.56 o 
  -5  10   2       14.48       13.89     10.38 o 
  -4  10   2      635.14      661.34     21.22 o 
  -3  10   2      125.86      136.58     10.14 o 
  -2  10   2     3140.58     3062.85     35.66 o 
  -1  10   2       55.49       77.19      5.24 o 
   0  10   2     2023.56     1938.75     41.54 o 
   1  10   2       80.39       84.22      5.96 o 
   2  10   2      118.32      127.13      5.74 o 
   3  10   2      116.83      125.88      9.11 o 
   4  10   2       91.69      115.95     13.14 o 
   5  10   2       26.48       21.25     12.50 o 
   6  10   2       19.26       26.77     25.72 o 
  -6  11   2        1.70       -7.21     15.08 o 
  -5  11   2        8.96        3.60     10.50 o 
  -4  11   2      608.86      596.82     19.87 o 
  -3  11   2        0.78        0.42      6.15 o 
  -2  11   2     2361.42     2451.28     27.71 o 
  -1  11   2      198.94      194.43      7.15 o 
   0  11   2       63.18       60.53      4.74 o 
   1  11   2     5664.31     5567.78    123.77 o 
   2  11   2       74.96       67.46      5.10 o 
   3  11   2     1339.11     1331.27     51.85 o 
   4  11   2        2.50       -0.84      7.24 o 
   5  11   2        2.51       19.75     18.19 o 
   6  11   2        4.75       -9.10     15.08 o 
  -6  12   2       17.39        6.94     15.18 o 
  -5  12   2       21.58       10.34     10.39 o 
  -4  12   2      333.65      387.06     17.11 o 
  -3  12   2      242.13      241.60     14.96 o 
  -2  12   2     3320.04     3256.69     34.51 o 
  -1  12   2       47.11       65.86      5.30 o 
   0  12   2     5150.00     5072.23     81.22 o 
   1  12   2      186.81      218.42     11.77 o 
   2  12   2     2858.33     2914.51    107.11 o 
   3  12   2      138.99      123.42      9.89 o 
   4  12   2     1079.43     1000.25     39.98 o 
   5  12   2        0.68       -8.62     30.42 o 
   6  12   2       37.00       12.64     20.39 o 
  -6  13   2       30.62       12.34     15.80 o 
  -5  13   2       91.91      126.08     14.16 o 
  -4  13   2       77.81       72.44     10.82 o 
  -3  13   2       13.67       19.86      7.35 o 
  -2  13   2       15.03       25.69      5.50 o 
  -1  13   2      641.43      627.37     12.60 o 
   0  13   2     1183.83     1250.48     27.63 o 
   1  13   2     7651.57     7656.79    122.23 o 
   2  13   2      294.99      272.08     16.03 o 
   3  13   2     5641.48     5289.01    323.95 o 
   4  13   2       27.48       20.21      9.04 o 
   5  13   2      195.03      232.48     19.76 o 
   6  13   2       25.34        9.41     15.26 o 
  -6  14   2        0.33       -5.65     15.30 o 
  -5  14   2      765.20      684.67     87.50 o 
  -4  14   2      132.22      166.69     13.33 o 
  -3  14   2     1185.01     1109.10     23.12 o 
  -2  14   2     3294.17     3296.23     42.20 o 
  -1  14   2     1102.50     1134.60     17.73 o 
   0  14   2     1895.78     1745.63     33.00 o 
   1  14   2     4907.36     5210.64     93.16 o 
   2  14   2      437.58      422.70     13.87 o 
   3  14   2      864.40      769.41     51.97 o 
   4  14   2        5.92       -2.50      8.38 o 
   5  14   2        0.51       -1.62     13.28 o 
   6  14   2       71.09       98.41     19.06 o 
  -6  15   2       53.90       26.40     33.87 o 
  -5  15   2      229.49      298.55     26.03 o 
  -4  15   2       93.99      112.24     12.27 o 
  -3  15   2       29.34       35.82      9.85 o 
  -2  15   2      779.70      731.73     22.99 o 
  -1  15   2      226.86      252.05     10.70 o 
   0  15   2     1336.66     1356.79     23.08 o 
   1  15   2      306.80      249.54     11.32 o 
   2  15   2      923.59      794.30     21.46 o 
   3  15   2      359.48      380.49     22.62 o 
   4  15   2       15.99       17.85      9.63 o 
   5  15   2      218.13      258.88     26.03 o 
   6  15   2        9.41       -7.47     15.45 o 
  -6  16   2       66.22       88.89     21.23 o 
  -5  16   2        7.71       25.96     15.30 o 
  -4  16   2      138.05      161.50     16.63 o 
  -3  16   2      637.85      584.02     17.64 o 
  -2  16   2      924.31      878.13     21.73 o 
  -1  16   2     1601.37     1566.87     26.20 o 
   0  16   2     7824.67     7862.43    130.19 o 
   1  16   2      845.03      830.78     18.50 o 
   2  16   2      676.05      677.80     17.07 o 
   3  16   2      200.71      199.70     11.89 o 
   4  16   2      417.68      409.60     29.87 o 
   5  16   2      128.23      169.33     18.63 o 
   6  16   2       28.52       73.09     19.70 o 
  -6  17   2       64.13       84.33     20.17 o 
  -5  17   2       31.47       31.02     15.95 o 
  -4  17   2       55.82       90.31     23.84 o 
  -3  17   2       62.12       66.73      9.73 o 
  -2  17   2      250.01      261.77     13.69 o 
  -1  17   2      648.69      602.11     16.30 o 
   0  17   2      806.42      823.91     22.73 o 
   1  17   2      446.60      373.90     17.43 o 
   2  17   2     1892.25     1809.00     48.45 o 
   3  17   2       93.47      118.75     10.58 o 
   4  17   2     2550.41     2350.57     97.98 o 
   5  17   2      242.22      263.75     31.36 o 
   6  17   2      143.08      118.65     24.78 o 
  -6  18   2        3.76       -4.67     17.48 o 
  -5  18   2       31.09       42.45     15.80 o 
  -4  18   2      486.56      577.99     26.77 o 
  -3  18   2      356.53      340.16     18.40 o 
  -2  18   2      782.44      790.28     22.05 o 
  -1  18   2     3137.82     3114.20     54.41 o 
   0  18   2      245.64      247.66     11.55 o 
   1  18   2     1424.06     1421.49     26.06 o 
   2  18   2      298.52      287.80     12.82 o 
   3  18   2      133.80      111.29     11.04 o 
   4  18   2        8.46       18.45     10.14 o 
   5  18   2       20.90       -5.02     15.68 o 
   6  18   2        1.90        7.26     16.97 o 
  -6  19   2       66.12       54.90     20.98 o 
  -5  19   2      124.07      118.01     26.66 o 
  -4  19   2       78.11      107.13     16.84 o 
  -3  19   2      526.00      516.66     21.68 o 
  -2  19   2        6.97       -2.90      8.42 o 
  -1  19   2      836.33      806.73     19.74 o 
   0  19   2      711.59      702.83     18.19 o 
   1  19   2      238.22      211.55     11.52 o 
   2  19   2     1870.31     1778.65     39.93 o 
   3  19   2      125.83      140.59     10.43 o 
   4  19   2      121.91      150.03     23.04 o 
   5  19   2       49.54       80.91     17.52 o 
   6  19   2        0.47      -23.56     15.70 o 
  -6  20   2       18.92       17.14     18.69 o 
  -5  20   2      123.66      100.99     19.46 o 
  -4  20   2       67.03       76.35     24.46 o 
  -3  20   2      807.08      777.68     33.59 o 
  -2  20   2      162.01      151.70     12.75 o 
  -1  20   2     2560.97     2620.04     96.51 o 
   0  20   2      627.02      572.21     17.97 o 
   1  20   2     1523.01     1590.06     29.21 o 
   2  20   2       59.25       63.35      8.93 o 
   3  20   2      147.68      136.03     10.79 o 
   4  20   2       87.78       69.24     12.22 o 
   5  20   2       17.63       21.52     16.15 o 
  -5  21   2        3.06       -1.08     15.82 o 
  -4  21   2        0.67        1.96     12.49 o 
  -3  21   2       64.39       59.65     13.68 o 
  -2  21   2      457.27      463.45     23.94 o 
  -1  21   2      444.80      451.47     16.41 o 
   0  21   2      641.84      615.38     18.29 o 
   1  21   2      182.80      168.42     12.04 o 
   2  21   2      409.44      414.35     28.34 o 
   3  21   2        6.69        8.71      8.46 o 
   4  21   2      249.23      248.56     16.35 o 
   5  21   2        5.01       -1.53     14.85 o 
  -5  22   2       46.21       39.69     16.97 o 
  -4  22   2       12.15       10.89     14.48 o 
  -3  22   2      512.41      510.39     23.68 o 
  -2  22   2       21.69       31.99     14.19 o 
  -1  22   2     1045.62     1085.45     24.61 o 
   0  22   2       33.17       37.07      9.13 o 
   1  22   2      340.63      360.43     15.88 o 
   2  22   2       56.48       57.85      9.97 o 
   3  22   2      210.04      187.64     13.27 o 
   4  22   2       32.07       35.48     12.26 o 
   5  22   2       21.92        7.52     16.15 o 
  -5  23   2       34.41       40.98     18.85 o 
  -4  23   2       41.68       24.57     13.75 o 
  -3  23   2      212.33      208.73     19.92 o 
  -2  23   2      261.14      323.41     53.00 o 
  -1  23   2      413.13      469.71     44.77 o 
   0  23   2      287.11      332.82     18.02 o 
   1  23   2      126.25      125.24     16.06 o 
   2  23   2      340.43      321.40     16.24 o 
   3  23   2       38.63       66.44     11.30 o 
   4  23   2       68.47       62.28     11.96 o 
   5  23   2        0.34      -12.28     33.25 o 
  -5  24   2       71.41       52.90     19.72 o 
  -4  24   2       25.99       30.56     16.37 o 
  -3  24   2      220.44      215.34     21.29 o 
  -2  24   2      311.21      317.68     23.84 o 
  -1  24   2      447.84      456.73     22.94 o 
   0  24   2      101.47      109.25     16.45 o 
   1  24   2      140.69      151.62     12.83 o 
   2  24   2        0.72      -13.65      9.28 o 
   3  24   2        1.45        2.76     10.10 o 
   4  24   2        4.29       -6.29     10.81 o 
   5  24   2       50.55       24.84     30.11 o 
  -5  25   2        4.44       -3.62     16.88 o 
  -4  25   2       57.52       55.72     16.26 o 
  -3  25   2       28.56       17.99     16.39 o 
  -2  25   2      177.66      184.35     20.79 o 
  -1  25   2      186.20      200.40     26.35 o 
   0  25   2      310.36      355.43     16.56 o 
   1  25   2      142.49      131.79     19.92 o 
   2  25   2       54.92       59.54     14.38 o 
   3  25   2      122.54      163.48     14.94 o 
   4  25   2       18.21       24.54     11.24 o 
   5  25   2        0.34       21.56     15.36 o 
  -5  26   2       41.51       -2.36     19.50 o 
  -4  26   2        9.25        4.57     15.35 o 
  -3  26   2      399.73      400.50     27.25 o 
  -2  26   2       57.01       45.09     17.52 o 
  -1  26   2      480.14      445.84     27.40 o 
   0  26   2       99.49      105.12     28.47 o 
   1  26   2      366.54      364.73     17.74 o 
   2  26   2       30.02       22.54     10.49 o 
   3  26   2      107.75      113.29     13.78 o 
   4  26   2       11.85       21.26     11.66 o 
   5  26   2        0.24      -24.64     16.43 o 
  -4  27   2        4.16       -5.67     15.88 o 
  -3  27   2       25.94       18.78     16.84 o 
  -2  27   2       97.25      123.13     19.94 o 
  -1  27   2      119.09      126.59     58.02 o 
   0  27   2      345.90      322.85     33.31 o 
   1  27   2      282.74      268.38     16.44 o 
   2  27   2      312.32      309.03     17.58 o 
   3  27   2      175.99      180.16     15.70 o 
   4  27   2       48.79       45.41     12.91 o 
  -4  28   2       34.43       31.97     17.71 o 
  -3  28   2       64.10       83.95     27.91 o 
  -2  28   2      175.39      145.28     21.23 o 
  -1  28   2      467.30      448.47     29.47 o 
   0  28   2      116.64      114.68     16.40 o 
   1  28   2      159.22      166.61     14.60 o 
   2  28   2       73.62      103.66     13.91 o 
   3  28   2        0.76        6.56     13.13 o 
   4  28   2        2.64      -10.79     11.92 o 
  -4  29   2        6.00       32.94     18.89 o 
  -3  29   2       42.38       20.79     19.29 o 
  -2  29   2        0.68       -8.66     16.59 o 
  -1  29   2      160.39      175.07     22.16 o 
   0  29   2      324.09      306.41     22.10 o 
   1  29   2       39.94       36.61     15.27 o 
   2  29   2      874.13      791.50     26.09 o 
   3  29   2      111.44      136.05     16.09 o 
   4  29   2       81.47       84.98     25.06 o 
  -4  30   2        6.76       -5.31     21.36 o 
  -3  30   2      285.65      249.66     26.83 o 
  -2  30   2      138.49      136.65     22.40 o 
  -1  30   2      653.38      640.49     46.73 o 
   0  30   2      111.35       97.21     16.53 o 
   1  30   2      468.06      477.86     26.04 o 
   2  30   2        1.90        6.10     12.31 o 
   3  30   2      107.98       91.88     15.23 o 
   4  30   2        6.67       10.37     13.16 o 
  -4  31   2       59.88       42.00     20.22 o 
  -3  31   2       57.41       54.57     34.50 o 
  -2  31   2        1.65        1.59     18.75 o 
  -1  31   2      153.64      138.15     22.50 o 
   0  31   2      400.03      492.72     32.15 o 
   1  31   2       29.00       22.88     22.84 o 
   2  31   2      488.16      512.29     33.67 o 
   3  31   2       34.72       37.54     14.27 o 
  -3  32   2      141.27      140.82     26.39 o 
  -2  32   2        0.01       12.11     19.29 o 
  -1  32   2      548.28      510.06     33.70 o 
   0  32   2        0.31       20.01     19.06 o 
   1  32   2      477.72      493.90     27.96 o 
   2  32   2       34.98       37.33     18.85 o 
   3  32   2       28.37       11.40     14.29 o 
  -3  33   2       22.03       16.94     21.29 o 
  -2  33   2        1.33       19.18     20.59 o 
  -1  33   2        4.84       -1.84     20.70 o 
   0  33   2      275.47      292.95     28.61 o 
   1  33   2       11.54       22.88     16.97 o 
   2  33   2      402.27      399.20     26.81 o 
   3  33   2       43.72       53.84     20.38 o 
  -3  34   2      287.90      291.23     30.81 o 
  -2  34   2        2.99       -2.10     21.34 o 
  -1  34   2      478.42      488.78     34.32 o 
   0  34   2        4.56        5.05     19.94 o 
   1  34   2      398.97      409.55     31.48 o 
   2  34   2        0.96      -15.53     17.52 o 
   3  34   2       66.64       98.16     21.18 o 
  -2  35   2       43.66       90.15     25.71 o 
  -1  35   2       20.16       23.61     21.95 o 
   0  35   2      214.42      270.73     29.43 o 
   1  35   2       11.74        6.31     23.52 o 
   2  35   2       70.20       97.82     21.23 o 
  -2  36   2      117.83      108.07     31.99 o 
  -1  36   2      115.63      121.98     26.39 o 
   0  36   2       94.00      133.44     26.81 o 
   1  36   2      125.98      170.86     26.83 o 
   2  36   2       25.33       15.75     26.97 o 
  -1  37   2       13.52       45.21     24.35 o 
   0  37   2       46.12       25.18     24.46 o 
   1  37   2       46.67       31.08     44.85 o 
  -5   0   3      201.43      217.71     16.01 o 
  -3   0   3     1265.11     1172.59     30.54 o 
  -1   0   3      990.41      960.35     25.09 o 
   1   0   3     1448.25     1649.13     27.61 o 
   3   0   3       46.96       48.40      8.74 o 
   5   0   3       36.15       37.01     20.07 o 
  -6   1   3        4.54       -3.35     14.14 o 
  -5   1   3        0.45        5.60      8.96 o 
  -4   1   3      588.08      547.58     14.75 o 
  -3   1   3       96.50       83.26      7.84 o 
  -2   1   3     2526.64     2570.79     37.03 o 
  -1   1   3      316.38      336.83      7.29 o 
   0   1   3     1393.66     1316.57     69.00 o 
   1   1   3      540.69      606.03     10.66 o 
   2   1   3      332.12      314.76      8.77 o 
   3   1   3      218.56      224.48      9.46 o 
   4   1   3      111.98      146.46     10.59 o 
   5   1   3        6.49       -1.56      9.24 o 
   6   1   3        0.63        3.68     29.80 o 
  -6   2   3       11.10       16.01     18.55 o 
  -5   2   3       45.19       52.55     10.97 o 
  -4   2   3       14.30       15.20      7.45 o 
  -3   2   3      480.88      484.30     13.63 o 
  -2   2   3       86.48       93.87      6.77 o 
  -1   2   3     2952.70     3137.87     30.97 o 
   0   2   3      496.70      492.29     16.59 o 
   1   2   3       43.49       46.28      3.98 o 
   2   2   3      653.30      695.88     12.86 o 
   3   2   3       56.34       53.19      6.48 o 
   4   2   3       33.70       39.02      7.88 o 
   5   2   3       39.77       16.07     12.40 o 
   6   2   3       18.43       19.40     16.94 o 
  -6   3   3        5.94       23.36     14.06 o 
  -5   3   3       10.15        6.87      9.36 o 
  -4   3   3       49.50       38.93      8.29 o 
  -3   3   3     1037.40      979.54     19.47 o 
  -2   3   3     2144.65     2177.70     24.93 o 
  -1   3   3     2495.60     2636.39     30.55 o 
   0   3   3     3514.41     3438.69     37.31 o 
   1   3   3        7.38        8.27      2.76 o 
   2   3   3     1642.19     1512.02     21.28 o 
   3   3   3        3.63        1.45      6.79 o 
   4   3   3      376.44      414.88     16.20 o 
   5   3   3       57.88       49.34     10.99 o 
   6   3   3       44.88       60.69     17.23 o 
  -6   4   3       43.17       30.33     13.47 o 
  -5   4   3       70.58       70.43     11.19 o 
  -4   4   3       12.73       11.96      7.79 o 
  -3   4   3      602.87      589.56     15.32 o 
  -2   4   3     1772.53     1857.35     22.58 o 
  -1   4   3     1476.09     1414.78     19.10 o 
   0   4   3      171.54      164.84      6.10 o 
   1   4   3      976.33     1074.30     35.58 o 
   2   4   3      290.52      292.31     13.13 o 
   3   4   3        0.08        4.74      5.12 o 
   4   4   3        4.68        2.36      6.79 o 
   5   4   3      211.90      260.95     15.29 o 
   6   4   3       18.74       13.21     14.62 o 
  -6   5   3       16.54       13.79     12.64 o 
  -5   5   3       13.23       17.63      9.89 o 
  -4   5   3        0.62        1.62      7.45 o 
  -3   5   3       16.93       12.89      6.00 o 
  -2   5   3      108.99      121.79      6.37 o 
  -1   5   3      529.34      559.66     10.16 o 
   0   5   3     1912.08     1819.98     20.25 o 
   1   5   3        1.45        3.68      2.77 o 
   2   5   3     5247.86     5248.76    121.71 o 
   3   5   3      452.23      485.03     15.66 o 
   4   5   3      686.14      732.39     16.27 o 
   5   5   3        7.51        9.70     10.27 o 
   6   5   3       49.75       41.81     16.18 o 
  -6   6   3        0.23       14.66     13.15 o 
  -5   6   3      158.89      181.02     14.59 o 
  -4   6   3       88.55       80.49      9.48 o 
  -3   6   3     1257.39     1179.29     21.91 o 
  -2   6   3      710.60      752.58     13.37 o 
  -1   6   3     2950.89     2846.79     30.87 o 
   0   6   3      103.75      123.44      5.29 o 
   1   6   3      966.31      968.07     13.40 o 
   2   6   3       43.09       46.40      4.86 o 
   3   6   3       54.60       50.71      5.93 o 
   4   6   3       21.42        9.17      6.53 o 
   5   6   3       48.50       77.90     11.55 o 
   6   6   3       54.73       41.08     16.15 o 
  -6   7   3      128.44      168.48     24.31 o 
  -5   7   3       32.66       22.30      9.70 o 
  -4   7   3      235.10      235.34     13.01 o 
  -3   7   3       81.83       67.76      7.56 o 
  -2   7   3      278.01      290.90      9.42 o 
  -1   7   3       45.43       51.35      4.35 o 
   0   7   3     6558.76     6519.77     59.26 o 
   1   7   3      125.16      130.97      5.41 o 
   2   7   3     4265.10     3966.15    142.34 o 
   3   7   3       52.81       49.19      5.85 o 
   4   7   3     1101.62     1158.25     20.68 o 
   5   7   3       18.74       16.48     10.23 o 
   6   7   3       37.59       82.84     18.31 o 
  -6   8   3        8.26        4.56     13.98 o 
  -5   8   3        1.96        6.86     10.10 o 
  -4   8   3        6.06       -3.32      7.56 o 
  -3   8   3      376.36      404.49     22.18 o 
  -2   8   3       37.72       41.63      5.34 o 
  -1   8   3     2316.82     2311.23     25.96 o 
   0   8   3      164.78      194.41      6.90 o 
   1   8   3     1299.90     1344.84     44.85 o 
   2   8   3       72.69       68.54      6.23 o 
   3   8   3        2.72        5.88      4.79 o 
   4   8   3      884.88      827.45     19.58 o 
   5   8   3        0.32       -0.22      9.63 o 
   6   8   3      177.06      241.48     22.84 o 
  -6   9   3        0.33       -5.52     18.75 o 
  -5   9   3       87.17       90.91     13.73 o 
  -4   9   3       13.53        5.11      9.78 o 
  -3   9   3      258.86      267.44     19.47 o 
  -2   9   3       94.88      104.46      6.43 o 
  -1   9   3       95.01      111.82      6.04 o 
   0   9   3     2344.67     2259.59     25.66 o 
   1   9   3      780.20      728.49     17.96 o 
   2   9   3     4239.88     4074.31    113.39 o 
   3   9   3      201.94      200.83      8.66 o 
   4   9   3     1247.14     1353.23     30.15 o 
   5   9   3       45.43       35.23     10.96 o 
   6   9   3       53.42      106.64     21.95 o 
  -6  10   3        1.74       10.05     13.72 o 
  -5  10   3      557.76      596.17     23.08 o 
  -4  10   3      135.66      121.61     10.94 o 
  -3  10   3     2607.07     2588.60     63.56 o 
  -2  10   3     2488.79     2476.47     28.19 o 
  -1  10   3      383.20      364.11      9.54 o 
   0  10   3     3377.01     3561.70     36.86 o 
   1  10   3     1551.04     1643.20     31.45 o 
   2  10   3      289.02      303.28     11.83 o 
   3  10   3      187.48      197.02      9.93 o 
   4  10   3       34.66       16.62      7.68 o 
   5  10   3      150.14      153.92     17.07 o 
   6  10   3       10.58       -2.48     14.56 o 
  -6  11   3      214.31      204.11     34.95 o 
  -5  11   3        0.71        5.20     10.78 o 
  -4  11   3       41.75       39.01      9.21 o 
  -3  11   3        3.98        6.08      6.62 o 
  -2  11   3       37.55       33.63      5.76 o 
  -1  11   3      271.70      287.90      9.72 o 
   0  11   3     7211.82     7364.84    111.15 o 
   1  11   3     2426.11     2384.24     56.26 o 
   2  11   3      641.18      612.14     22.96 o 
   3  11   3     1602.05     1472.62     34.01 o 
   4  11   3      335.64      302.07     13.54 o 
   5  11   3       64.43       44.47     13.11 o 
   6  11   3        0.76        9.79     26.35 o 
  -6  12   3       12.84       18.37     13.90 o 
  -5  12   3      319.51      316.77     18.89 o 
  -4  12   3      239.10      222.65     13.30 o 
  -3  12   3      894.35      912.21     20.46 o 
  -2  12   3      882.34      881.71     19.18 o 
  -1  12   3     1245.42     1245.81     18.73 o 
   0  12   3      365.12      350.67     11.67 o 
   1  12   3     1473.47     1629.02     32.68 o 
   2  12   3      101.78      103.57      7.52 o 
   3  12   3     1036.90      922.56     67.27 o 
   4  12   3       36.35       20.04      8.78 o 
   5  12   3       74.05       47.67     21.95 o 
   6  12   3        3.67       11.63     20.70 o 
  -6  13   3        1.44      -19.77     15.18 o 
  -5  13   3       47.46       88.20     13.29 o 
  -4  13   3      262.44      252.74     15.50 o 
  -3  13   3        5.12        5.24      6.85 o 
  -2  13   3     2034.80     2030.02     25.94 o 
  -1  13   3      127.08      141.27      7.53 o 
   0  13   3       99.86       92.36      8.08 o 
   1  13   3     1695.92     1705.19     22.21 o 
   2  13   3      225.52      242.10     14.49 o 
   3  13   3     1886.18     1736.38     96.08 o 
   4  13   3      178.76      207.00     13.94 o 
   5  13   3       23.40       29.01     11.86 o 
   6  13   3        0.54      -14.86     16.15 o 
  -6  14   3        3.05       19.98     17.15 o 
  -5  14   3       14.74       -2.25     11.04 o 
  -4  14   3       58.65       58.48     11.06 o 
  -3  14   3       65.88       53.34      8.70 o 
  -2  14   3      587.87      596.89     13.80 o 
  -1  14   3       13.15       19.90      5.29 o 
   0  14   3      310.32      328.40      9.79 o 
   1  14   3     1243.09     1305.90     33.41 o 
   2  14   3       49.25       56.45      7.65 o 
   3  14   3     1182.81     1095.36     43.92 o 
   4  14   3       95.36       87.34      9.91 o 
   5  14   3       13.50       28.94     12.20 o 
   6  14   3        3.51       31.57     15.40 o 
  -6  15   3       10.52        1.70     16.18 o 
  -5  15   3       43.67        4.09     15.70 o 
  -4  15   3      136.50      138.08     18.91 o 
  -3  15   3      228.11      220.44     11.58 o 
  -2  15   3     1146.41     1199.48     21.37 o 
  -1  15   3      762.73      758.91     15.49 o 
   0  15   3      264.04      236.10     14.70 o 
   1  15   3      382.30      386.54     13.38 o 
   2  15   3      163.60      193.22     10.58 o 
   3  15   3        4.16        5.66      7.06 o 
   4  15   3      329.91      349.23     15.21 o 
   5  15   3       71.31       36.82     12.71 o 
   6  15   3       70.03       56.75     21.52 o 
  -6  16   3        0.23      -17.90     24.78 o 
  -5  16   3       11.07       19.17     14.37 o 
  -4  16   3      192.80      189.52     15.10 o 
  -3  16   3       58.86       68.47     18.50 o 
  -2  16   3      291.80      295.62     11.73 o 
  -1  16   3      269.81      291.24     12.40 o 
   0  16   3        3.57        1.23      4.86 o 
   1  16   3        3.31        4.12      6.42 o 
   2  16   3       37.29       45.95      7.95 o 
   3  16   3       10.99        0.06      7.32 o 
   4  16   3      102.98       97.89     11.12 o 
   5  16   3       48.39       55.22     13.59 o 
   6  16   3        1.69        2.53     14.78 o 
  -6  17   3        0.03      -25.18     16.78 o 
  -5  17   3       59.83       41.98     16.58 o 
  -4  17   3        5.64        7.70     10.83 o 
  -3  17   3      497.26      456.68     17.80 o 
  -2  17   3      164.01      178.69     10.11 o 
  -1  17   3      276.68      288.48     10.84 o 
   0  17   3      986.82      944.84     31.78 o 
   1  17   3      170.88      185.98     11.05 o 
   2  17   3      382.80      434.31     25.44 o 
   3  17   3      115.73       91.19      9.61 o 
   4  17   3       15.10       11.47      9.15 o 
   5  17   3        0.59        9.66     11.99 o 
  -6  18   3       53.84        1.77     18.75 o 
  -5  18   3        4.73        5.28     19.13 o 
  -4  18   3       66.99       66.00     15.06 o 
  -3  18   3      123.59      140.35     12.22 o 
  -2  18   3       41.33       34.90      8.89 o 
  -1  18   3      222.95      233.91     10.49 o 
   0  18   3       34.60       37.82      7.97 o 
   1  18   3      514.62      486.86     16.04 o 
   2  18   3      115.49      114.52     10.45 o 
   3  18   3        9.74        1.58      7.89 o 
   4  18   3      155.12      134.66     12.36 o 
   5  18   3       40.34       62.85     14.11 o 
  -5  19   3        8.68       -6.16     14.46 o 
  -4  19   3       20.01       32.80     17.56 o 
  -3  19   3       13.69        1.87      9.28 o 
  -2  19   3      109.50      115.24     11.66 o 
  -1  19   3      784.67      810.98     22.25 o 
   0  19   3      450.15      409.67     15.66 o 
   1  19   3      640.56      620.30     18.15 o 
   2  19   3      756.57      802.72     48.26 o 
   3  19   3       31.28       19.69      8.73 o 
   4  19   3      260.97      308.63     15.86 o 
   5  19   3        0.52        0.00     12.42 o 
  -5  20   3        1.04       11.98     17.04 o 
  -4  20   3       24.41       25.96     14.91 o 
  -3  20   3      256.13      247.26     29.45 o 
  -2  20   3       57.44       73.46     10.53 o 
  -1  20   3      915.51      882.72     36.58 o 
   0  20   3       14.04       11.77      7.76 o 
   1  20   3      165.93      171.64     11.86 o 
   2  20   3      187.02      195.53     12.90 o 
   3  20   3        7.62       -2.91      8.00 o 
   4  20   3       46.44       70.36     11.28 o 
   5  20   3        2.69        4.44     13.01 o 
  -5  21   3        0.23        6.77     16.52 o 
  -4  21   3       77.25       94.31     21.95 o 
  -3  21   3       53.21       43.46     13.20 o 
  -2  21   3        1.96        7.29      9.31 o 
  -1  21   3      214.63      223.06     13.90 o 
   0  21   3      681.24      654.59     19.75 o 
   1  21   3      331.35      301.21     14.57 o 
   2  21   3      738.44      776.54     21.44 o 
   3  21   3      400.30      361.59     31.83 o 
   4  21   3       89.94      143.22     16.48 o 
   5  21   3       15.98       15.48     13.37 o 
  -5  22   3        9.35       12.49     18.31 o 
  -4  22   3       26.90       19.78     36.07 o 
  -3  22   3      105.62      165.98     21.94 o 
  -2  22   3      393.34      395.79     18.74 o 
  -1  22   3      834.64      823.50     37.94 o 
   0  22   3      965.74      988.45     29.52 o 
   1  22   3      461.09      448.62     29.88 o 
   2  22   3      196.48      196.37     13.32 o 
   3  22   3       10.96        4.67      9.18 o 
   4  22   3       48.42       44.79     11.20 o 
   5  22   3       23.32       39.03     15.40 o 
  -5  23   3        0.02       -6.52     16.59 o 
  -4  23   3       76.04       72.40     17.26 o 
  -3  23   3       29.50       21.19     13.80 o 
  -2  23   3      660.93      671.98     34.49 o 
  -1  23   3      647.28      656.27     21.04 o 
   0  23   3       14.25       17.09      9.71 o 
   1  23   3     1018.43     1014.86     27.89 o 
   2  23   3      196.21      255.04     20.37 o 
   3  23   3      210.60      214.47     15.75 o 
   4  23   3      163.82      182.14     14.76 o 
   5  23   3       22.75       33.21     15.83 o 
  -5  24   3        8.93       27.75     18.93 o 
  -4  24   3      137.32      153.45     20.33 o 
  -3  24   3      269.30      336.30     30.77 o 
  -2  24   3     1384.21     1445.65     44.54 o 
  -1  24   3     1260.62     1237.11     34.22 o 
   0  24   3     1805.40     1860.35     37.21 o 
   1  24   3      135.50      145.14     21.19 o 
   2  24   3      208.54      224.82     17.10 o 
   3  24   3        4.67       14.67     10.24 o 
   4  24   3        7.37       -1.23     11.24 o 
   5  24   3       26.40       37.31     15.45 o 
  -5  25   3        1.81       11.10     19.01 o 
  -4  25   3        2.20       -8.34     15.30 o 
  -3  25   3        0.93      -14.87     13.97 o 
  -2  25   3        3.44        0.68     14.17 o 
  -1  25   3      421.90      463.81     23.26 o 
   0  25   3      153.32      160.84     18.29 o 
   1  25   3      926.43      931.33     25.36 o 
   2  25   3       18.82        8.52     10.76 o 
   3  25   3      375.58      399.89     19.05 o 
   4  25   3        0.38      -15.99     10.66 o 
  -4  26   3      116.57      162.35     37.58 o 
  -3  26   3       15.72        9.98     15.54 o 
  -2  26   3      126.65      142.95     20.83 o 
  -1  26   3     1481.67     1383.45     56.26 o 
   0  26   3      283.37      293.86     16.95 o 
   1  26   3      164.90      181.60     20.91 o 
   2  26   3      189.18      187.83     15.12 o 
   3  26   3       40.82       49.29     12.69 o 
   4  26   3       62.28       92.84     14.93 o 
  -4  27   3        0.16      -21.44     15.84 o 
  -3  27   3        5.08       -2.56     15.94 o 
  -2  27   3        4.18       -3.40     16.63 o 
  -1  27   3      259.86      296.69     30.60 o 
   0  27   3      583.36      588.33     24.08 o 
   1  27   3      973.50      989.43     27.37 o 
   2  27   3      253.83      219.06     16.77 o 
   3  27   3      421.35      377.14     20.22 o 
   4  27   3       12.04       33.99     12.49 o 
  -4  28   3       88.68       75.19     24.23 o 
  -3  28   3        0.37       20.24     16.12 o 
  -2  28   3      213.01      205.66     32.30 o 
  -1  28   3      288.90      334.66     22.78 o 
   0  28   3       24.17       23.61     13.60 o 
   1  28   3       25.46       30.11     12.45 o 
   2  28   3        0.69       -0.72     11.38 o 
   3  28   3        2.62      -15.44     11.96 o 
   4  28   3       44.32       24.69     13.17 o 
  -4  29   3       47.33       47.21     19.56 o 
  -3  29   3       84.45       80.68     19.50 o 
  -2  29   3       34.13       24.29     22.90 o 
  -1  29   3      207.73      254.82     28.50 o 
   0  29   3       32.08       14.10     17.52 o 
   1  29   3      178.57      207.28     16.69 o 
   2  29   3      166.12      122.36     14.91 o 
   3  29   3      111.59       99.32     15.74 o 
   4  29   3        0.63        7.39     12.91 o 
  -4  30   3       79.75      107.89     33.87 o 
  -3  30   3        7.46       40.35     23.52 o 
  -2  30   3      223.95      241.38     26.77 o 
  -1  30   3      258.48      249.66     22.01 o 
   0  30   3      132.56      132.04     18.41 o 
   1  30   3        2.65      -20.25     13.50 o 
   2  30   3        3.52      -15.28     11.95 o 
   3  30   3       10.85       -7.52     12.75 o 
  -3  31   3      136.38      157.69     69.31 o 
  -2  31   3      128.70      141.94     25.03 o 
  -1  31   3      138.40      151.62     24.20 o 
   0  31   3        0.15       20.06     15.29 o 
   1  31   3       74.48       93.90     21.48 o 
   2  31   3        0.07       -0.90     12.76 o 
   3  31   3       47.37       27.81     15.05 o 
  -3  32   3       30.78       31.95     23.26 o 
  -2  32   3       44.92       46.66     23.21 o 
  -1  32   3       12.61       17.88     29.17 o 
   0  32   3        1.72       -7.51     14.83 o 
   1  32   3        1.05      -10.40     14.61 o 
   2  32   3        0.27      -20.33     16.59 o 
   3  32   3        3.05        3.29     14.19 o 
  -3  33   3       26.50       50.28     23.28 o 
  -2  33   3       26.93       17.23     22.40 o 
  -1  33   3      142.71      137.73     25.10 o 
   0  33   3        0.19       18.93     17.20 o 
   1  33   3      272.55      232.90     35.97 o 
   2  33   3        9.05      -12.03     17.03 o 
  -2  34   3       47.28       67.34     23.84 o 
  -1  34   3       48.53       32.58     21.17 o 
   0  34   3       22.06       46.29     18.43 o 
   1  34   3        1.47       39.51     18.36 o 
   2  34   3        0.82        2.99     18.37 o 
  -2  35   3        1.44      -18.72     20.27 o 
  -1  35   3       60.63       86.56     24.40 o 
   0  35   3        7.47        1.60     20.27 o 
   1  35   3      106.34       95.22     20.70 o 
  -1  36   3        2.88       -6.77     21.28 o 
   0  36   3      141.22      201.37     29.49 o 
   1  36   3       21.12       38.36     20.35 o 
  -6   0   4        0.57       -2.63     16.39 o 
  -4   0   4      480.23      520.72     19.40 o 
  -2   0   4     3453.88     3517.72     46.83 o 
   0   0   4     1750.97     1698.02     52.69 o 
   2   0   4       65.40       67.21      7.50 o 
   4   0   4      383.95      432.82     35.75 o 
   6   0   4        0.84       13.17     25.72 o 
  -6   1   4        2.47        0.90     12.09 o 
  -5   1   4        6.85       -0.41      8.53 o 
  -4   1   4       73.27       62.97      9.82 o 
  -3   1   4       31.43       40.12      7.22 o 
  -2   1   4     1884.37     1970.25     21.52 o 
  -1   1   4      301.88      293.05     20.34 o 
   0   1   4      306.77      325.58     15.97 o 
   1   1   4     2948.10     2906.07     54.53 o 
   2   1   4      614.41      732.88     13.50 o 
   3   1   4     1026.78      990.02     32.13 o 
   4   1   4      543.12      499.07     26.57 o 
   5   1   4      181.91      195.37     21.72 o 
   6   1   4        3.98       16.94     26.97 o 
  -6   2   4        8.19       -5.27     11.57 o 
  -5   2   4       41.36       32.97     10.35 o 
  -4   2   4      159.80      161.37     11.60 o 
  -3   2   4      206.74      214.70     10.80 o 
  -2   2   4      560.02      551.75     11.72 o 
  -1   2   4    11201.06    11702.04    103.59 o 
   0   2   4      310.18      314.85     15.74 o 
   1   2   4     2948.00     3178.89     41.65 o 
   2   2   4      318.22      337.03     10.63 o 
   3   2   4        4.26        5.02      5.73 o 
   4   2   4       49.14       74.83     15.08 o 
   5   2   4      138.73      124.83     20.18 o 
   6   2   4       88.26      178.14     35.75 o 
  -6   3   4        2.53        3.33     10.17 o 
  -5   3   4        5.87        3.43      9.15 o 
  -4   3   4       13.80       15.65     10.68 o 
  -3   3   4      483.29      455.76     14.25 o 
  -2   3   4      838.27      872.35     14.73 o 
  -1   3   4     6256.36     6358.79     58.48 o 
   0   3   4      462.15      450.97     14.22 o 
   1   3   4     3554.27     3409.78     74.24 o 
   2   3   4      343.74      317.51      9.16 o 
   3   3   4      848.17      854.38     21.17 o 
   4   3   4       20.61       32.61     13.28 o 
   5   3   4       73.72       87.39     14.31 o 
   6   3   4       21.79       46.42     28.85 o 
  -6   4   4        8.57       12.70     16.75 o 
  -5   4   4        1.62       -4.76      9.01 o 
  -4   4   4        2.74       -5.00      7.72 o 
  -3   4   4        4.17        5.17      6.31 o 
  -2   4   4       64.56       71.33      7.64 o 
  -1   4   4      163.18      158.27      8.24 o 
   0   4   4      300.17      301.88      9.87 o 
   1   4   4      128.62      119.27      5.46 o 
   2   4   4       69.58       78.85      5.97 o 
   3   4   4      133.21      136.21      8.67 o 
   4   4   4       14.08       34.19     10.81 o 
   5   4   4      192.24      232.25     42.03 o 
   6   4   4        1.32       -5.02     25.72 o 
  -6   5   4       10.02       15.42     12.56 o 
  -5   5   4       22.44        4.17      9.89 o 
  -4   5   4      227.41      240.72     13.47 o 
  -3   5   4      161.10      159.01     13.76 o 
  -2   5   4      476.01      498.25     12.06 o 
  -1   5   4      549.83      516.44     10.52 o 
   0   5   4        1.23       -1.65      2.71 o 
   1   5   4      553.26      531.23     20.64 o 
   2   5   4      282.88      281.48     20.59 o 
   3   5   4      135.34      155.87      8.30 o 
   4   5   4      179.74      166.32     14.77 o 
   5   5   4        4.33        2.54     15.26 o 
   6   5   4       32.11       42.03     29.48 o 
  -6   6   4      111.38      122.07     15.72 o 
  -5   6   4       14.34       12.55     10.32 o 
  -4   6   4      431.40      440.74     16.46 o 
  -3   6   4      303.00      302.03     12.83 o 
  -2   6   4      240.38      227.87      8.80 o 
  -1   6   4       48.74       47.77      4.94 o 
   0   6   4      194.28      195.98      6.47 o 
   1   6   4       42.30       43.79      4.44 o 
   2   6   4      209.76      214.65      9.08 o 
   3   6   4        4.53        2.55      5.22 o 
   4   6   4        0.65        7.94     10.25 o 
   5   6   4        8.76       15.85     15.26 o 
   6   6   4        1.89        8.15     27.60 o 
  -6   7   4       12.11       15.55     14.62 o 
  -5   7   4       60.00       56.75     12.04 o 
  -4   7   4       35.86       31.72      9.24 o 
  -3   7   4      701.90      679.34     17.62 o 
  -2   7   4      268.94      278.82      9.49 o 
  -1   7   4     1611.75     1641.30     21.03 o 
   0   7   4      408.71      379.33      8.84 o 
   1   7   4      327.70      301.32      7.59 o 
   2   7   4      321.53      288.33      9.04 o 
   3   7   4       80.14       86.41      7.29 o 
   4   7   4       65.58       45.09     27.60 o 
   5   7   4       18.56        0.98     14.62 o 
   6   7   4        2.71       28.85     29.48 o 
  -6   8   4        3.36       -2.60     15.80 o 
  -5   8   4        0.13       15.27     10.63 o 
  -4   8   4        6.78       16.02      8.88 o 
  -3   8   4       38.82       47.83      8.38 o 
  -2   8   4       34.38       31.29      5.80 o 
  -1   8   4        2.85        6.32      4.14 o 
   0   8   4      148.07      145.90      8.63 o 
   1   8   4       42.48       41.82      5.09 o 
   2   8   4       31.71       40.09      5.28 o 
   3   8   4       18.74       17.83      5.99 o 
   4   8   4        4.77        0.63     12.55 o 
   5   8   4        7.91        2.50     14.56 o 
   6   8   4       12.16      -11.92     27.60 o 
  -6   9   4        0.75       -5.23     13.77 o 
  -5   9   4      191.51      162.29     14.26 o 
  -4   9   4       32.92       25.24     12.45 o 
  -3   9   4      779.14      758.39     18.64 o 
  -2   9   4      194.00      196.76      8.86 o 
  -1   9   4      253.99      253.34      8.01 o 
   0   9   4      157.29      152.47      9.23 o 
   1   9   4     1175.72     1152.42     17.11 o 
   2   9   4        2.60        1.80      5.32 o 
   3   9   4      157.35      160.42      9.76 o 
   4   9   4       27.45       35.30     13.84 o 
   5   9   4        1.84       14.21     15.26 o 
   6   9   4        1.01       10.66     28.85 o 
  -6  10   4        2.02       -0.95     13.92 o 
  -5  10   4       10.62        2.86     10.75 o 
  -4  10   4       48.04       39.53      9.69 o 
  -3  10   4        9.23       17.65      7.31 o 
  -2  10   4      247.39      256.46     17.70 o 
  -1  10   4      227.70      233.62      8.13 o 
   0  10   4        4.10       -1.14      5.41 o 
   1  10   4      662.19      687.92     14.16 o 
   2  10   4      175.32      181.57     10.13 o 
   3  10   4       17.13       28.00      7.19 o 
   4  10   4      131.10      217.34     28.54 o 
   5  10   4        0.43       -7.01     25.40 o 
   6  10   4        7.74       21.33     27.60 o 
  -6  11   4       11.53       14.42     13.99 o 
  -5  11   4        0.27       -9.51     10.36 o 
  -4  11   4      101.71       98.52     11.13 o 
  -3  11   4      109.69      118.99     15.39 o 
  -2  11   4      470.64      497.51     13.04 o 
  -1  11   4     1526.04     1503.38     21.47 o 
   0  11   4       79.39       74.66      6.97 o 
   1  11   4     1141.19     1165.92     22.66 o 
   2  11   4      108.77      118.62     10.24 o 
   3  11   4      345.43      377.99     21.91 o 
   4  11   4      102.86      110.71     16.73 o 
   5  11   4       24.01       62.55     18.93 o 
   6  11   4       13.60       28.85     30.11 o 
  -6  12   4       66.53       46.21     15.54 o 
  -5  12   4       30.10       27.18     13.67 o 
  -4  12   4      127.28      165.21     23.81 o 
  -3  12   4        6.92        3.49      7.56 o 
  -2  12   4      302.43      342.84     10.99 o 
  -1  12   4        0.63        8.41      5.34 o 
   0  12   4      626.21      695.69     14.16 o 
   1  12   4      183.13      184.49      8.26 o 
   2  12   4      289.86      289.72     12.86 o 
   3  12   4      388.93      367.09     33.23 o 
   4  12   4       18.82        4.13     13.73 o 
   5  12   4        0.19       -1.04     15.06 o 
  -6  13   4       49.72       47.14     15.65 o 
  -5  13   4       69.24       71.80     14.18 o 
  -4  13   4       23.15       24.50     13.40 o 
  -3  13   4       70.69       82.40      9.41 o 
  -2  13   4       16.28       19.69      6.19 o 
  -1  13   4      279.26      256.45      9.83 o 
   0  13   4     1156.84     1186.75     21.90 o 
   1  13   4     1408.83     1352.11     23.66 o 
   2  13   4      442.71      408.22     16.12 o 
   3  13   4      879.95      867.90     20.55 o 
   4  13   4      185.05      177.95     22.58 o 
   5  13   4       23.07       53.31     18.21 o 
  -6  14   4        6.73        1.09     18.61 o 
  -5  14   4      116.63      112.25     15.67 o 
  -4  14   4       25.88       37.35     10.23 o 
  -3  14   4      531.24      521.99     17.29 o 
  -2  14   4      233.20      252.52     10.42 o 
  -1  14   4        2.54        0.49      5.67 o 
   0  14   4      353.24      347.37     11.29 o 
   1  14   4      755.18      781.92     22.91 o 
   2  14   4      467.63      466.06     14.97 o 
   3  14   4     1811.62     1718.33     86.56 o 
   4  14   4      172.42      183.06     19.90 o 
   5  14   4       24.77       15.77     16.63 o 
  -5  15   4        1.29        6.14     12.55 o 
  -4  15   4       43.55       38.41     10.71 o 
  -3  15   4      141.09      145.16     11.26 o 
  -2  15   4       36.88       36.14      7.13 o 
  -1  15   4      714.16      736.05     22.67 o 
   0  15   4     2298.78     2381.97     30.31 o 
   1  15   4     1110.51     1079.78     21.99 o 
   2  15   4     1331.87     1323.55     27.34 o 
   3  15   4     1359.08     1415.33     51.15 o 
   4  15   4       15.15       24.32     15.89 o 
   5  15   4      217.20      218.14     33.56 o 
  -5  16   4        2.15       -4.05     13.23 o 
  -4  16   4       52.78       44.80     11.86 o 
  -3  16   4      159.44      185.18     12.78 o 
  -2  16   4      481.46      447.60     13.36 o 
  -1  16   4      138.76      147.34      9.34 o 
   0  16   4      182.45      184.64     10.91 o 
   1  16   4        0.96        6.67      7.39 o 
   2  16   4      224.58      207.54     11.96 o 
   3  16   4      259.33      278.67     14.02 o 
   4  16   4        2.44        1.99     14.17 o 
   5  16   4      148.35      226.35     24.20 o 
  -5  17   4        4.33       11.21     15.06 o 
  -4  17   4       25.98       22.04     11.68 o 
  -3  17   4       94.46      106.69     11.85 o 
  -2  17   4        5.10        3.10      6.97 o 
  -1  17   4      379.17      382.15     19.96 o 
   0  17   4       62.42       65.54      9.07 o 
   1  17   4      407.38      432.33     15.63 o 
   2  17   4      317.56      305.53     14.37 o 
   3  17   4       15.55       13.39      9.16 o 
   4  17   4      226.73      202.95     24.15 o 
   5  17   4        7.81      -10.95     16.39 o 
  -5  18   4        4.32       20.30     16.78 o 
  -4  18   4       27.26       30.06     12.53 o 
  -3  18   4       16.04       10.84      8.86 o 
  -2  18   4       40.33       36.48      8.07 o 
  -1  18   4      759.37      729.86     17.19 o 
   0  18   4       80.54       88.91      9.92 o 
   1  18   4      128.95      137.09     14.40 o 
   2  18   4        0.46      -11.99      7.99 o 
   3  18   4      288.61      312.00     18.56 o 
   4  18   4      131.13      151.64     31.36 o 
   5  18   4       55.65       54.08     20.35 o 
  -5  19   4       26.35       38.03     17.31 o 
  -4  19   4        9.18       13.61     18.19 o 
  -3  19   4      204.39      240.82     13.98 o 
  -2  19   4      244.85      232.83     12.35 o 
  -1  19   4      351.09      365.82     20.77 o 
   0  19   4      643.46      615.48     24.17 o 
   1  19   4      138.32      146.61     11.78 o 
   2  19   4      463.75      455.94     17.63 o 
   3  19   4        1.37        4.57      8.93 o 
   4  19   4      383.66      391.09     27.85 o 
   5  19   4       18.78       48.01     20.09 o 
  -5  20   4      105.18      110.68     21.04 o 
  -4  20   4       45.33       33.39     16.31 o 
  -3  20   4      384.87      397.43     18.96 o 
  -2  20   4        2.18        9.02      9.75 o 
  -1  20   4      153.29      154.57     12.70 o 
   0  20   4       58.11       89.99     12.95 o 
   1  20   4        1.88       -1.85      7.66 o 
   2  20   4        1.08        5.09      9.20 o 
   3  20   4        1.77       -2.84     10.96 o 
   4  20   4       17.35        0.12     16.39 o 
   5  20   4       11.03       23.90     40.46 o 
  -5  21   4        7.94       29.52     17.93 o 
  -4  21   4       26.27        1.97     14.81 o 
  -3  21   4      104.87      137.30     14.63 o 
  -2  21   4      131.41      146.85     13.75 o 
  -1  21   4      378.92      374.77     16.81 o 
   0  21   4      333.48      345.91     15.94 o 
   1  21   4       36.59       36.33      9.78 o 
   2  21   4      401.87      398.32     17.47 o 
   3  21   4        5.32        9.95     10.64 o 
   4  21   4       35.59       26.97     18.63 o 
   5  21   4        9.90        5.02     28.23 o 
  -5  22   4        0.53      -10.72     17.03 o 
  -4  22   4        8.78        9.28     15.51 o 
  -3  22   4        1.50       -7.13     12.47 o 
  -2  22   4      196.26      218.36     15.46 o 
  -1  22   4      168.83      194.04     14.14 o 
   0  22   4      102.87      101.72     11.86 o 
   1  22   4       13.34        2.36     10.91 o 
   2  22   4       58.71       66.69     11.50 o 
   3  22   4       32.10       46.39     13.24 o 
   4  22   4        0.06        8.42     26.66 o 
  -4  23   4       80.93       82.39     23.84 o 
  -3  23   4       35.93       56.70     15.61 o 
  -2  23   4     1038.75     1054.65     35.88 o 
  -1  23   4       48.12       54.02     11.67 o 
   0  23   4      353.91      356.32     17.20 o 
   1  23   4       98.98       86.15     11.55 o 
   2  23   4        7.93       -3.86      9.94 o 
   3  23   4        4.52       -0.27     12.39 o 
   4  23   4       25.46       44.59     22.90 o 
  -4  24   4       14.54        5.87     18.17 o 
  -3  24   4       61.89       54.82     16.39 o 
  -2  24   4       47.77       38.42     15.34 o 
  -1  24   4       21.93       16.52     11.15 o 
   0  24   4        0.30       -5.29      9.55 o 
   1  24   4        5.30        8.22     10.03 o 
   2  24   4       15.32       14.65     10.85 o 
   3  24   4        2.42        5.80     19.48 o 
   4  24   4        0.10        7.80     19.01 o 
  -4  25   4       88.34       49.51     19.83 o 
  -3  25   4        1.77       -3.36     14.50 o 
  -2  25   4      108.12      146.93     17.71 o 
  -1  25   4        4.04       -6.50     16.84 o 
   0  25   4      172.91      173.93     14.68 o 
   1  25   4        1.03       10.36     10.42 o 
   2  25   4       66.98       77.11     12.83 o 
   3  25   4       30.21       23.48     14.06 o 
   4  25   4        0.63        4.49     36.07 o 
  -4  26   4        1.77        5.33     18.63 o 
  -3  26   4       12.21       11.14     15.85 o 
  -2  26   4        7.04       14.90     14.90 o 
  -1  26   4        0.83       13.89     11.32 o 
   0  26   4        4.04       -1.37     10.47 o 
   1  26   4        9.19       11.92     10.85 o 
   2  26   4        0.03       -4.17     11.68 o 
   3  26   4       21.37       24.93     14.45 o 
   4  26   4       31.64       53.34     20.15 o 
  -4  27   4       22.76       25.81     18.25 o 
  -3  27   4        0.43        1.80     16.25 o 
  -2  27   4      152.38      173.07     25.86 o 
  -1  27   4       19.63        8.87     14.34 o 
   0  27   4      279.53      292.20     17.66 o 
   1  27   4      405.57      372.70     21.73 o 
   2  27   4      138.94      155.39     15.79 o 
   3  27   4       55.59       64.68     20.72 o 
  -3  28   4       10.78       10.36     27.87 o 
  -2  28   4       34.07       19.57     16.18 o 
  -1  28   4       35.81       32.28     15.23 o 
   0  28   4       23.73       44.52     13.01 o 
   1  28   4        1.01       -5.19     11.60 o 
   2  28   4        4.41       -6.08     12.24 o 
   3  28   4        9.62       -6.88     18.49 o 
  -3  29   4        5.75      -23.70     15.80 o 
  -2  29   4       37.63       52.94     20.79 o 
  -1  29   4        0.37       21.46     14.74 o 
   0  29   4      219.90      261.60     21.96 o 
   1  29   4        1.54       14.20     11.96 o 
   2  29   4      175.04      155.48     16.72 o 
   3  29   4       59.74       93.10     23.01 o 
  -3  30   4       32.26       51.37     19.44 o 
  -2  30   4       31.45       21.30     20.27 o 
  -1  30   4       16.61       31.36     16.62 o 
   0  30   4       16.65       34.90     16.13 o 
   1  30   4        0.30        2.27     12.44 o 
   2  30   4        0.00       -5.38     15.03 o 
   3  30   4        7.77       12.57     31.68 o 
  -3  31   4       19.29       13.70     18.90 o 
  -2  31   4        6.33      -27.16     19.06 o 
  -1  31   4       49.07       67.28     18.67 o 
   0  31   4      217.67      244.84     23.85 o 
   1  31   4       11.97       17.95     13.29 o 
   2  31   4      417.54      375.45     35.55 o 
  -2  32   4        6.62       23.79     26.97 o 
  -1  32   4       68.05       79.87     37.90 o 
   0  32   4        2.64       30.59     17.50 o 
   1  32   4       12.69       16.53     17.48 o 
   2  32   4        0.13      -23.05     15.37 o 
  -2  33   4      123.56      120.89     53.95 o 
  -1  33   4        3.87        3.94     17.27 o 
   0  33   4      256.63      283.20     24.23 o 
   1  33   4        5.52       22.37     17.22 o 
   2  33   4      144.95      153.05     42.03 o 
  -1  34   4       43.01       20.57     19.55 o 
   0  34   4       35.30       12.89     18.71 o 
   1  34   4       23.66       23.90     18.77 o 
  -5   0   5        0.53       -8.07     13.66 o 
  -3   0   5        0.35       -4.39     17.56 o 
  -1   0   5       80.19      143.02     21.33 o 
   1   0   5     1011.51     1073.89     45.16 o 
   3   0   5        3.07        4.39     15.05 o 
   5   0   5      129.25      103.50     30.74 o 
  -6   1   5        1.56       -3.57     12.10 o 
  -5   1   5        2.82        7.68     10.58 o 
  -4   1   5      204.36      205.53     13.13 o 
  -3   1   5        0.03        5.51     12.59 o 
  -2   1   5     1008.61     1010.23     19.74 o 
  -1   1   5      140.90      152.21     11.33 o 
   0   1   5      519.70      479.24     42.34 o 
   1   1   5      327.47      307.50     18.17 o 
   2   1   5       46.25       35.24     11.51 o 
   3   1   5        2.23       -2.46     11.70 o 
   4   1   5        4.09        4.91     14.41 o 
   5   1   5       14.56       42.45     18.61 o 
  -6   2   5        8.65       22.60     15.57 o 
  -5   2   5        1.71       -0.34      9.93 o 
  -4   2   5       12.03       19.17      7.76 o 
  -3   2   5       23.28       10.36      9.17 o 
  -2   2   5       46.50       56.38      9.82 o 
  -1   2   5       26.58       28.76      8.29 o 
   0   2   5       35.13       36.68     10.17 o 
   1   2   5       60.05       71.66     11.30 o 
   2   2   5        7.12       18.82     10.65 o 
   3   2   5      177.45      203.76     19.06 o 
   4   2   5       37.33       45.02     16.18 o 
   5   2   5       50.96       52.69     26.97 o 
  -6   3   5        0.12        2.97     14.63 o 
  -5   3   5        9.77       15.78      9.51 o 
  -4   3   5      121.13      114.27     11.19 o 
  -3   3   5       66.65       69.09     10.96 o 
  -2   3   5     1549.77     1520.48     61.51 o 
  -1   3   5      175.05      186.11     12.16 o 
   0   3   5      684.26      704.41     19.99 o 
   1   3   5       29.19       39.79     10.62 o 
   2   3   5       77.16       68.00     13.80 o 
   3   3   5      215.11      209.68     18.40 o 
   4   3   5       49.33       54.89     15.97 o 
   5   3   5       36.20       49.10     18.85 o 
  -6   4   5        0.67        6.40     12.34 o 
  -5   4   5       10.43        6.10     10.34 o 
  -4   4   5       22.10       24.28      9.20 o 
  -3   4   5       56.11       60.98     10.61 o 
  -2   4   5       86.81       93.75     10.73 o 
  -1   4   5       44.54       53.94      8.69 o 
   0   4   5      246.27      289.37     13.96 o 
   1   4   5       99.54      102.50     10.47 o 
   2   4   5      113.30      132.78     19.13 o 
   3   4   5       46.68       71.77     14.37 o 
   4   4   5       18.38       17.09     11.29 o 
   5   4   5        0.56       -2.20     17.23 o 
  -6   5   5       17.85       17.32     11.53 o 
  -5   5   5       37.51       13.00     10.89 o 
  -4   5   5       10.12        9.81     10.05 o 
  -3   5   5       86.32       86.79     13.06 o 
  -2   5   5      117.03      128.54     12.70 o 
  -1   5   5        5.33        9.99      7.97 o 
   0   5   5      565.07      510.59     27.80 o 
   1   5   5        4.12       17.47      8.07 o 
   2   5   5      621.61      574.26     19.75 o 
   3   5   5        0.26       -0.85      9.19 o 
   4   5   5       38.15       45.52     16.08 o 
   5   5   5       19.57       18.56     17.93 o 
  -6   6   5       15.82       18.31     13.61 o 
  -5   6   5       57.93       49.07     12.40 o 
  -4   6   5       38.00       44.73     10.05 o 
  -3   6   5      223.25      222.41     16.03 o 
  -2   6   5       11.70       20.00      8.90 o 
  -1   6   5        2.74        3.80      7.63 o 
   0   6   5       34.27       46.47      8.68 o 
   1   6   5       51.94       66.00     10.09 o 
   2   6   5       14.10       18.90      8.92 o 
   3   6   5      315.80      348.24     29.69 o 
   4   6   5      100.34      111.33     19.45 o 
   5   6   5      254.24      341.57     42.97 o 
  -6   7   5       11.85        2.79     13.04 o 
  -5   7   5        0.09       -8.51     10.49 o 
  -4   7   5        0.77       -0.64      8.98 o 
  -3   7   5        5.60       14.55      7.71 o 
  -2   7   5      340.19      346.76     20.73 o 
  -1   7   5       25.67       24.06      8.07 o 
   0   7   5      750.52      727.66     20.67 o 
   1   7   5       37.29       38.97      8.53 o 
   2   7   5     1205.69     1188.07     27.98 o 
   3   7   5       62.44       74.02     14.74 o 
   4   7   5      400.72      370.51     58.34 o 
   5   7   5        0.42        4.28     20.07 o 
  -6   8   5       17.04       -1.70     20.17 o 
  -5   8   5        1.79       -4.93     10.71 o 
  -4   8   5       29.60       16.42      9.42 o 
  -3   8   5        9.34       16.05      8.08 o 
  -2   8   5      157.07      165.53     13.12 o 
  -1   8   5      245.60      281.07     14.41 o 
   0   8   5       27.66       32.08      8.45 o 
   1   8   5       30.70       26.92      8.10 o 
   2   8   5       22.53       40.48      9.30 o 
   3   8   5       95.42      127.99     17.68 o 
   4   8   5        2.90       12.08     15.26 o 
   5   8   5       47.30       80.82     26.35 o 
  -5   9   5        3.22        0.96     11.38 o 
  -4   9   5        0.82       -2.86      8.78 o 
  -3   9   5       21.92       20.02      8.18 o 
  -2   9   5       18.17       19.35      9.14 o 
  -1   9   5       18.62       19.39      8.55 o 
   0   9   5     1010.62     1007.45     24.94 o 
   1   9   5      326.21      326.82     15.19 o 
   2   9   5      443.34      417.85     25.45 o 
   3   9   5      224.09      207.54     23.21 o 
   4   9   5        2.94       15.41     15.52 o 
   5   9   5        1.27       -6.56     16.94 o 
  -5  10   5       73.83       67.06     12.43 o 
  -4  10   5        2.57       -2.26      8.92 o 
  -3  10   5      460.65      462.95     16.32 o 
  -2  10   5       24.62       41.87     16.89 o 
  -1  10   5       39.93       50.79     10.00 o 
   0  10   5        3.99        6.88      8.21 o 
   1  10   5       46.25       43.35      9.32 o 
   2  10   5        0.09        9.24     12.40 o 
   3  10   5      238.82      205.41     22.58 o 
   4  10   5        4.60       -5.89     14.37 o 
   5  10   5        1.72      -12.29     17.28 o 
  -5  11   5        0.03      -15.16     10.11 o 
  -4  11   5      281.28      302.12     16.24 o 
  -3  11   5        3.04        7.96      8.26 o 
  -2  11   5      299.12      315.44     18.06 o 
  -1  11   5      348.45      351.14     17.27 o 
   0  11   5     1601.81     1672.66     57.87 o 
   1  11   5     1010.44      981.05     25.01 o 
   2  11   5     1606.10     1588.70     99.74 o 
   3  11   5      944.46      914.94     78.41 o 
   4  11   5        0.48       -0.27     15.35 o 
   5  11   5       92.23       43.96     22.58 o 
  -5  12   5        2.80       -0.36     11.85 o 
  -4  12   5      129.69      137.45     12.70 o 
  -3  12   5        3.20       20.13      9.14 o 
  -2  12   5       84.35       81.01     11.83 o 
  -1  12   5       89.33      101.79     11.32 o 
   0  12   5      297.49      293.40     15.24 o 
   1  12   5        5.31        7.09     11.51 o 
   2  12   5        2.21        7.46     12.84 o 
   3  12   5       64.28       10.49     15.05 o 
   4  12   5       28.33       10.82     28.85 o 
   5  12   5        4.08      -24.94     16.63 o 
  -5  13   5       21.05       -4.29     11.44 o 
  -4  13   5       50.84       61.64     11.13 o 
  -3  13   5       51.74       56.68     10.06 o 
  -2  13   5      357.94      349.24     17.79 o 
  -1  13   5      233.87      253.30     17.77 o 
   0  13   5       29.77       32.41      9.47 o 
   1  13   5       15.25       29.12     12.32 o 
   2  13   5      234.95      203.11     19.29 o 
   3  13   5      154.30      151.99     19.11 o 
   4  13   5        0.27       -6.66     16.25 o 
   5  13   5        4.82       -2.82     17.30 o 
  -5  14   5        0.42      -14.22     10.83 o 
  -4  14   5       36.30       40.95     11.16 o 
  -3  14   5       28.77       25.60      9.52 o 
  -2  14   5       37.21       36.80     11.19 o 
  -1  14   5        4.82        3.89      9.12 o 
   0  14   5       65.69       46.63     10.51 o 
   1  14   5      712.76      678.44     28.61 o 
   2  14   5       34.02       18.30     12.84 o 
   3  14   5      855.77      895.12     47.05 o 
   4  14   5       11.60      -12.50     18.50 o 
   5  14   5        4.05       -7.18     26.03 o 
  -5  15   5       42.29       43.31     16.21 o 
  -4  15   5       55.15       65.43     11.94 o 
  -3  15   5      346.20      341.72     23.09 o 
  -2  15   5      259.72      278.03     17.38 o 
  -1  15   5       84.96       89.02     11.76 o 
   0  15   5        8.32       -3.45     11.60 o 
   1  15   5      177.03      173.33     24.78 o 
   2  15   5        1.64       11.73     13.28 o 
   3  15   5      262.66      220.00     21.23 o 
   4  15   5       56.82       72.01     19.83 o 
   5  15   5        7.75       -4.72     20.39 o 
  -5  16   5        3.54        9.06     12.41 o 
  -4  16   5        0.23      -11.22     10.12 o 
  -3  16   5        8.25        5.64     14.34 o 
  -2  16   5        0.15       -0.84     10.31 o 
  -1  16   5       50.51       57.51     10.98 o 
   0  16   5      528.24      548.66     27.25 o 
   1  16   5        1.51       11.05     13.49 o 
   2  16   5      317.78      336.72     23.95 o 
   3  16   5        1.57       17.88     16.62 o 
   4  16   5        1.09      -24.89     16.59 o 
   5  16   5        6.43       23.12     19.70 o 
  -5  17   5        9.47        7.56     14.28 o 
  -4  17   5        2.54        6.75     11.54 o 
  -3  17   5      103.07      102.12     17.48 o 
  -2  17   5      114.61      121.06     14.27 o 
  -1  17   5       95.96       86.12     16.18 o 
   0  17   5      172.07      170.90     28.85 o 
   1  17   5       30.89       28.47     13.08 o 
   2  17   5       18.48       19.45     15.08 o 
   3  17   5       14.08        2.50     23.84 o 
   4  17   5       24.03      -12.23     15.70 o 
   5  17   5        4.37      -24.22     19.11 o 
  -5  18   5       12.20       13.40     18.17 o 
  -4  18   5        0.52      -14.60     10.59 o 
  -3  18   5       14.17       -2.13     13.22 o 
  -2  18   5        5.90      -14.04     12.92 o 
  -1  18   5       22.56       27.79     14.41 o 
   0  18   5       21.70       37.40     14.41 o 
   1  18   5       50.99       69.36     20.39 o 
   2  18   5       16.60       37.20     16.34 o 
   3  18   5       38.37       36.92     17.96 o 
   4  18   5        7.63       -0.01     17.52 o 
  -5  19   5       14.62        5.83     17.86 o 
  -4  19   5        0.25      -15.62     11.05 o 
  -3  19   5      128.42      120.44     15.93 o 
  -2  19   5       57.01       56.62     13.01 o 
  -1  19   5      189.62      188.56     19.90 o 
   0  19   5      192.31      185.58     19.50 o 
   1  19   5       31.45       22.43     14.56 o 
   2  19   5      229.84      213.94     23.21 o 
   3  19   5       44.84       38.28     17.23 o 
   4  19   5       93.99      118.79     27.91 o 
  -4  20   5       20.02       18.95     13.62 o 
  -3  20   5       35.40       66.57     18.04 o 
  -2  20   5       18.33       14.92     16.78 o 
  -1  20   5       29.72       27.58     14.81 o 
   0  20   5       22.09       17.06     13.97 o 
   1  20   5        7.49        1.86     33.87 o 
   2  20   5       63.11       73.44     17.68 o 
   3  20   5       50.66       64.22     19.26 o 
   4  20   5       28.30       50.07     19.26 o 
  -4  21   5        4.85       -1.88     16.85 o 
  -3  21   5       16.12       -2.49     15.89 o 
  -2  21   5       11.64        5.44     18.50 o 
  -1  21   5      150.77      142.15     26.97 o 
   0  21   5       52.18       53.18     16.63 o 
   1  21   5      124.03      140.17     19.20 o 
   2  21   5      123.82      169.66     21.61 o 
   3  21   5        0.79      -21.15     15.35 o 
   4  21   5       25.85       31.91     30.74 o 
  -4  22   5       16.34       35.13     25.09 o 
  -3  22   5       48.83       46.42     26.97 o 
  -2  22   5       12.15        2.66     22.90 o 
  -1  22   5      287.92      226.07     22.76 o 
   0  22   5       15.41       14.95     15.06 o 
   1  22   5       63.23       62.12     41.09 o 
   2  22   5        2.11       21.34     16.18 o 
   3  22   5        0.47      -12.77     16.70 o 
   4  22   5       11.90      -16.93     18.40 o 
  -4  23   5        2.46      -28.85     21.95 o 
  -2  23   5      208.02      205.83     27.60 o 
  -1  23   5      394.73      361.67     26.88 o 
   0  23   5      199.52      233.03     23.50 o 
   1  23   5      380.75      308.01     25.50 o 
   2  23   5       12.79       17.90     17.23 o 
   3  23   5      122.06      136.65     23.84 o 
   4  23   5       38.88       47.35     22.16 o 
  -2  24   5      426.51      449.90     31.53 o 
  -1  24   5       11.20       18.48     17.15 o 
   0  24   5      154.51      137.16     21.23 o 
   1  24   5       10.28      -12.53     15.89 o 
   2  24   5        1.77      -19.45     21.01 o 
   3  24   5        4.06       13.70     19.01 o 
  -2  25   5        6.36        8.55     18.69 o 
  -1  25   5       12.88        6.19     19.76 o 
   0  25   5       33.39       42.46     18.50 o 
   1  25   5       78.11       89.28     48.93 o 
   2  25   5       73.85       89.45     20.34 o 
   3  25   5       88.55       82.25     22.40 o 
  -2  26   5      164.76      196.96     40.77 o 
  -1  26   5      465.15      452.81     37.32 o 
   0  26   5        2.27      -27.24     24.15 o 
   1  26   5      170.53      177.23     23.28 o 
   2  26   5       29.51       49.31     19.70 o 
   3  26   5       18.13        5.03     32.62 o 
  -2  27   5       71.14       95.35     35.13 o 
  -1  27   5      206.17      213.46     33.56 o 
   0  27   5       12.68        6.68     22.90 o 
   1  27   5      306.00      318.77     44.54 o 
   2  27   5        5.89        6.58     18.19 o 
   3  27   5       26.41        1.65     20.09 o 
  -2  28   5      121.49      143.02     41.40 o 
  -1  28   5       32.95       26.97     33.87 o 
   0  28   5        6.23       10.51     18.10 o 
   1  28   5       86.54       75.47     26.35 o 
   2  28   5        3.11      -11.58     17.93 o 
  -2  29   5       14.13       13.17     35.13 o 
  -1  29   5      295.08      349.39     48.93 o 
   0  29   5       44.97       27.40     26.97 o 
   1  29   5      108.97       98.05     23.06 o 
   2  29   5       14.92        9.42     18.93 o 
  -2  30   5        0.13      -19.45     33.87 o 
  -1  30   5        1.03       18.19     34.50 o 
   0  30   5        8.77      -14.41     19.11 o 
   1  30   5        7.71      -26.45     17.63 o 
   2  30   5       22.38       14.35     19.14 o 
  -1  31   5       18.71       41.40     38.26 o 
   0  31   5       32.49       20.07     32.62 o 
   1  31   5        2.56       -5.22     19.89 o 
  -1  32   5        0.97       75.27     41.40 o 
   0  32   5        9.55       -1.88     36.38 o 
  -4   0   6      116.38       96.60     27.60 o 
  -2   0   6     2619.61     2569.93     87.19 o 
   0   0   6      173.74      215.15     26.35 o 
   2   0   6       25.67        3.76     18.82 o 
   4   0   6      107.76       92.21     28.23 o 
  -5   1   6       34.63       26.99     19.50 o 
  -4   1   6        1.90      -21.25     14.17 o 
  -3   1   6      302.45      294.03     25.71 o 
  -2   1   6        2.80        6.73     13.48 o 
  -1   1   6        5.25       20.11      9.49 o 
   0   1   6       19.47       15.49     11.75 o 
   1   1   6       39.91       24.78     12.42 o 
   2   1   6       13.23        8.39     13.03 o 
   3   1   6      178.76      179.61     19.94 o 
   4   1   6       52.39       58.34     18.63 o 
   5   1   6        0.04       17.56     26.97 o 
  -5   2   6        0.07      -15.54     22.90 o 
  -4   2   6        2.82       16.71     15.95 o 
  -3   2   6        0.16        6.59     15.52 o 
  -2   2   6        6.66        0.43     12.84 o 
  -1   2   6      205.25      186.66     20.47 o 
   0   2   6        9.29        8.93      9.47 o 
   1   2   6      174.85      209.33     17.74 o 
   2   2   6      137.86      161.18     18.31 o 
   3   2   6       97.58      101.52     17.30 o 
   4   2   6      344.48      381.06     28.39 o 
   5   2   6       12.16      -10.20     20.70 o 
  -5   3   6       15.98       22.67     23.52 o 
  -4   3   6        1.60       -7.12     15.30 o 
  -3   3   6       10.23        8.27     14.46 o 
  -2   3   6      149.16      130.00     18.63 o 
  -1   3   6      833.11      809.94     23.94 o 
   0   3   6      209.28      210.02     14.43 o 
   1   3   6      970.00      956.95     40.77 o 
   2   3   6        7.65        5.45     16.94 o 
   3   3   6       14.76        8.74     14.11 o 
   4   3   6      138.18      122.13     21.04 o 
   5   3   6       20.87       22.90     19.52 o 
  -5   4   6        6.99       20.76     19.90 o 
  -4   4   6        3.30       -5.61     14.81 o 
  -3   4   6       20.93       37.11     15.89 o 
  -2   4   6      795.25      721.64     32.58 o 
  -1   4   6      152.81      167.41     21.72 o 
   0   4   6      564.32      571.16     25.35 o 
   1   4   6      129.72      136.57     12.93 o 
   2   4   6        3.32        1.91     10.14 o 
   3   4   6        7.29       -5.93     11.06 o 
   4   4   6        3.66       -3.45     16.41 o 
   5   4   6       28.81       25.45     19.64 o 
  -5   5   6        0.47       11.60     19.52 o 
  -4   5   6        0.02        4.31     15.80 o 
  -3   5   6        1.74       12.42     23.52 o 
  -2   5   6        2.14        7.45     13.84 o 
  -1   5   6      142.76      131.09     16.85 o 
   0   5   6       17.39       24.20      9.47 o 
   1   5   6        9.67        0.65      9.01 o 
   2   5   6       82.50       74.82     12.26 o 
   3   5   6        3.58       -2.13     11.01 o 
   4   5   6        0.85       -7.80     16.39 o 
   5   5   6        0.40      -13.88     18.19 o 
  -5   6   6        0.19       -5.34     18.85 o 
  -4   6   6       20.90       42.65     18.63 o 
  -3   6   6       14.17       24.38     15.07 o 
  -2   6   6        2.72       15.73     13.08 o 
  -1   6   6       34.77       17.17      9.74 o 
   0   6   6       27.61       35.00     10.42 o 
   1   6   6       10.74        6.92      9.25 o 
   2   6   6       95.54       97.78     15.84 o 
   3   6   6      116.14      126.32     19.26 o 
   4   6   6        0.81       -1.55     15.65 o 
   5   6   6        4.71      -21.24     24.46 o 
  -5   7   6       82.31       69.04     21.72 o 
  -4   7   6       20.58       25.78     18.82 o 
  -3   7   6      391.36      380.25     27.06 o 
  -2   7   6       55.77       40.16     14.91 o 
  -1   7   6      175.97      161.87     14.18 o 
   0   7   6        9.62       -7.33      8.84 o 
   1   7   6       43.24       48.00     11.14 o 
   2   7   6        2.06        3.28      9.82 o 
   3   7   6        7.92        5.02     14.64 o 
   4   7   6       11.62       -0.30     22.27 o 
   5   7   6       11.16        2.64     19.26 o 
  -5   8   6        5.04       -4.26     21.64 o 
  -4   8   6       18.55       10.96     25.09 o 
  -3   8   6        0.12       -9.29     14.11 o 
  -2   8   6       32.50       35.27     14.56 o 
  -1   8   6        8.96       10.83     10.20 o 
   0   8   6      203.64      209.26     14.57 o 
   1   8   6       13.88        3.19     10.20 o 
   2   8   6      109.76      131.31     17.59 o 
   3   8   6       24.73       23.13     16.15 o 
   4   8   6        6.52       22.07     17.93 o 
   5   8   6        2.83      -27.69     18.61 o 
  -5   9   6        2.70        0.59     18.75 o 
  -4   9   6       19.97       27.63     18.82 o 
  -3   9   6       49.77       48.64     16.15 o 
  -2   9   6        6.95        5.47     13.55 o 
  -1   9   6        5.95       24.13     10.87 o 
   0   9   6        3.38       21.50     10.24 o 
   1   9   6       19.33       18.39     14.59 o 
   2   9   6       31.75       31.05     14.19 o 
   3   9   6        6.33        0.01     14.17 o 
   4   9   6       21.65       21.63     18.12 o 
   5   9   6        8.99       31.48     19.20 o 
  -5  10   6        0.01       -2.45     18.54 o 
  -4  10   6        0.62      -11.76     17.52 o 
  -3  10   6        8.76       30.86     16.97 o 
  -2  10   6        2.79       -9.40     10.19 o 
  -1  10   6      170.09      163.18     14.04 o 
   0  10   6      268.61      253.03     16.21 o 
   1  10   6      171.75      197.97     19.28 o 
   2  10   6      191.38      180.81     19.73 o 
   3  10   6       90.20       71.89     18.66 o 
   4  10   6       10.32       35.57     29.48 o 
  -5  11   6        6.08       14.01     20.83 o 
  -4  11   6       76.13       71.44     19.38 o 
  -3  11   6       22.11       29.19     17.15 o 
  -2  11   6       28.24       25.84     11.67 o 
  -1  11   6      187.55      208.37     16.38 o 
   0  11   6        9.25       13.15     10.14 o 
   1  11   6      432.07      458.65     26.70 o 
   2  11   6        4.94       20.69     21.64 o 
   3  11   6       21.16       24.60     15.95 o 
   4  11   6        0.54      -23.01     16.59 o 
  -5  12   6        7.67       16.25     20.15 o 
  -4  12   6       19.24       31.27     18.61 o 
  -3  12   6        7.00      -11.73     18.82 o 
  -2  12   6        0.17        6.24     10.79 o 
  -1  12   6       20.60       17.99     12.96 o 
   0  12   6      288.55      304.75     17.19 o 
   1  12   6        3.95        6.40     16.62 o 
   2  12   6      151.75      156.58     31.05 o 
   3  12   6        2.01       -0.77     14.81 o 
   4  12   6        8.82       28.97     18.38 o 
  -5  13   6        2.38       25.78     20.79 o 
  -4  13   6        3.75       -5.36     17.15 o 
  -3  13   6       23.25       21.47     17.15 o 
  -2  13   6       18.64        5.70     11.13 o 
  -1  13   6      336.72      320.44     18.09 o 
   0  13   6       23.95       13.35     13.28 o 
   1  13   6       80.30       67.71     15.97 o 
   2  13   6       41.45       68.81     16.85 o 
   3  13   6       12.17        9.54     18.82 o 
   4  13   6       31.16       69.99     20.90 o 
  -4  14   6       21.87        8.06     18.57 o 
  -3  14   6        0.02        3.76     15.52 o 
  -2  14   6        7.54      -10.99     11.12 o 
  -1  14   6       63.44       71.24     12.42 o 
   0  14   6        2.01      -13.85     13.08 o 
   1  14   6       24.08       21.57     21.33 o 
   2  14   6       48.89       43.57     16.39 o 
   3  14   6       48.37       48.62     19.29 o 
   4  14   6       58.83       81.72     21.48 o 
  -4  15   6       13.08       11.70     19.20 o 
  -3  15   6       34.87       21.23     25.09 o 
  -2  15   6        0.74      -15.71     10.47 o 
  -1  15   6        7.91        6.73     10.96 o 
   0  15   6      374.86      356.55     38.89 o 
   1  15   6      195.44      201.95     30.42 o 
   2  15   6     1178.13     1139.55    105.38 o 
   3  15   6      561.65      520.65     32.49 o 
   4  15   6       16.18       -4.40     35.44 o 
  -4  16   6       40.25       23.82     19.11 o 
  -3  16   6        8.80       16.98     19.13 o 
  -2  16   6       26.57       16.07     13.01 o 
  -1  16   6        0.57      -16.25     13.52 o 
   0  16   6       41.24       33.95     26.35 o 
   1  16   6       63.72       66.17     18.31 o 
   2  16   6      486.95      487.73     29.37 o 
   3  16   6        1.22        2.54     16.34 o 
   4  16   6       31.59       43.91     20.85 o 
  -4  17   6       14.04       20.18     19.38 o 
  -3  17   6       55.69       47.04     18.61 o 
  -2  17   6       17.00       13.10     13.29 o 
  -1  17   6        2.42      -17.57     13.52 o 
   0  17   6        9.81      -10.48     13.92 o 
   1  17   6        0.74      -11.26     14.85 o 
   2  17   6        0.57       -1.88     16.31 o 
   3  17   6        2.72      -17.23     16.15 o 
   4  17   6       15.60      -17.20     19.73 o 
  -4  18   6       12.51        7.42     18.54 o 
  -3  18   6        4.75       -4.47     29.80 o 
  -2  18   6        4.10      -12.83     15.74 o 
  -1  18   6       90.44      110.70     32.93 o 
   0  18   6        2.83       -3.76     13.75 o 
   1  18   6       26.84       21.27     15.80 o 
   2  18   6       80.27       47.05     18.19 o 
   3  18   6      101.02       70.45     19.70 o 
   4  18   6        8.91        5.60     20.18 o 
  -4  19   6        7.35       19.45     25.72 o 
  -3  19   6       25.56       21.14     17.93 o 
  -2  19   6       12.86        3.30     16.18 o 
  -1  19   6      170.32      138.65     20.18 o 
   0  19   6       81.64       91.47     18.37 o 
   1  19   6       66.96       65.55     19.07 o 
   2  19   6       27.63       27.86     19.45 o 
   3  19   6       13.96       29.80     19.96 o 
  -4  20   6        0.88       11.19     20.09 o 
  -3  20   6       66.53       49.10     19.28 o 
  -2  20   6       51.74       31.06     32.62 o 
  -1  20   6        6.37       -3.53     15.74 o 
   0  20   6       34.68       40.48     16.15 o 
   1  20   6       19.94        2.53     16.59 o 
   2  20   6       11.96       27.83     22.27 o 
   3  20   6       79.06       56.22     19.73 o 
  -3  21   6       63.38       43.91     29.48 o 
  -2  21   6       31.29       21.97     19.01 o 
  -1  21   6        4.56       -5.03     16.15 o 
   0  21   6       17.00        8.75     16.08 o 
   1  21   6        5.80       13.26     16.97 o 
   2  21   6        1.99      -14.46     15.74 o 
   3  21   6       13.61       -6.16     37.64 o 
  -3  22   6       20.81       22.58     29.48 o 
  -2  22   6        3.25      -18.51     22.58 o 
  -1  22   6        2.97      -18.50     20.39 o 
   0  22   6       41.94       46.53     18.37 o 
   1  22   6        1.55      -13.10     16.84 o 
   2  22   6       14.72      -13.09     30.42 o 
   3  22   6        0.21       24.74     19.26 o 
  -3  23   6        0.27       -7.53     26.97 o 
  -2  23   6      342.04      329.08     38.89 o 
  -1  23   6        6.47       -0.62     17.73 o 
   0  23   6      139.22      108.57     21.07 o 
   1  23   6        4.25       -8.20     17.93 o 
   2  23   6        0.36       -5.34     18.21 o 
   3  23   6        2.11      -14.24     19.73 o 
  -3  24   6       23.67        2.51     29.48 o 
  -2  24   6       23.63       17.75     20.65 o 
  -1  24   6        7.03       -1.22     25.72 o 
   0  24   6        9.86       24.51     18.38 o 
   1  24   6       12.73       28.17     18.40 o 
   2  24   6        3.35        5.06     22.27 o 
  -2  25   6        7.55      -29.51     19.89 o 
  -1  25   6        0.57      -26.35     17.56 o 
   0  25   6        0.86      -23.93     17.15 o 
   1  25   6       31.87      -24.62     16.41 o 
   2  25   6        1.24      -10.75     19.26 o 
  -2  26   6        0.42       -8.00     20.62 o 
  -1  26   6       30.68       -3.42     19.56 o 
   0  26   6        0.15        5.93     19.28 o 
   1  26   6       70.06       39.81     20.72 o 
   2  26   6        5.09       39.52     21.85 o 
  -2  27   6       34.03       41.40     36.38 o 
  -1  27   6        3.78      -36.70     24.46 o 
   0  27   6       25.13       31.04     20.72 o 
   1  27   6        7.80       -5.90     19.83 o 
  -1  28   6        0.44       -7.77     20.03 o 
   0  28   6        0.24      -37.64     25.09 o 
   1  28   6        0.29      -17.10     19.56 o 
   0  29   6       52.70       41.89     22.41 o 
  -3   0   7       24.39       30.74     28.23 o 
  -1   0   7      118.28      124.61     21.01 o 
   1   0   7       53.65       99.11     24.46 o 
   3   0   7       15.75       31.36     25.09 o 
  -4   1   7        9.99       14.14     18.61 o 
  -3   1   7       22.23       52.80     19.70 o 
  -2   1   7       72.80       81.27     18.19 o 
  -1   1   7        0.07        0.23      8.89 o 
   0   1   7        0.47        5.04     11.18 o 
   1   1   7        0.50       17.25     14.41 o 
   2   1   7        7.12        9.30     14.62 o 
   3   1   7       61.96       50.18     19.07 o 
   4   1   7       10.82       51.44     26.97 o 
  -4   2   7        0.30       17.67     18.31 o 
  -3   2   7       55.86       58.03     19.70 o 
  -2   2   7       20.38        5.42     15.06 o 
  -1   2   7       12.38       13.20     11.71 o 
   0   2   7       36.19       22.86     11.30 o 
   1   2   7       63.72       52.01     12.86 o 
   2   2   7        0.06      -14.11     12.86 o 
   3   2   7       72.89       46.18     19.01 o 
   4   2   7       39.36       81.38     49.24 o 
  -4   3   7       15.06       -7.37     18.82 o 
  -3   3   7      129.21      105.49     22.41 o 
  -2   3   7      152.23      143.74     33.25 o 
  -1   3   7        0.65       -5.79     10.63 o 
   0   3   7      161.09      155.56     15.47 o 
   1   3   7       53.19       51.53     14.32 o 
   2   3   7        1.97      -16.44     10.96 o 
   3   3   7        8.07       19.86     14.34 o 
   4   3   7       12.67        5.24     19.01 o 
  -4   4   7        6.77        4.36     19.06 o 
  -3   4   7        0.40        7.05     17.52 o 
  -2   4   7       19.92       12.63     30.74 o 
  -1   4   7       23.82       12.33     12.22 o 
   0   4   7        9.34       20.51     16.66 o 
   1   4   7        0.55      -11.77     10.96 o 
   2   4   7        1.00        2.10     11.17 o 
   3   4   7       16.13       17.26     17.04 o 
   4   4   7        0.06       -6.30     18.40 o 
  -4   5   7        0.13      -13.98     18.57 o 
  -3   5   7       23.84        6.56     16.87 o 
  -2   5   7       25.18       31.06     28.85 o 
  -1   5   7        0.09       -0.70     10.79 o 
   0   5   7        0.75        6.14     10.80 o 
   1   5   7       50.74       53.89     12.27 o 
   2   5   7       38.84       14.72     14.13 o 
   3   5   7      106.82      106.74     21.43 o 
   4   5   7        6.39       35.36     19.90 o 
  -4   6   7        0.18       -5.01     17.96 o 
  -3   6   7       52.14       29.92     17.68 o 
  -2   6   7       44.98       44.95     18.12 o 
  -1   6   7        8.79        3.18     11.67 o 
   0   6   7       78.21       77.78     13.01 o 
   1   6   7       53.11       48.74     12.47 o 
   2   6   7        3.88      -16.23     11.24 o 
   3   6   7       77.89       44.81     18.12 o 
   4   6   7        0.61       19.79     18.37 o 
  -4   7   7        1.57       17.59     18.85 o 
  -3   7   7        8.57        6.16     17.28 o 
  -2   7   7        6.72       11.20     15.74 o 
  -1   7   7        2.35      -15.56     10.61 o 
   0   7   7       75.14       72.10     14.63 o 
   1   7   7       33.13       39.63     12.34 o 
   2   7   7        3.21        3.44     15.63 o 
   3   7   7        2.83      -23.56     15.70 o 
   4   7   7       14.01       11.42     19.73 o 
  -4   8   7        1.97        6.57     18.08 o 
  -3   8   7        0.86       -1.70     16.42 o 
  -2   8   7       21.46       28.82     15.89 o 
  -1   8   7        0.17       10.30     11.60 o 
   0   8   7        7.55       21.61     15.46 o 
   1   8   7        0.76       -2.98     11.60 o 
   2   8   7       12.29       -1.27     15.52 o 
   3   8   7        0.37        0.51     16.25 o 
   4   8   7       26.90       15.97     20.54 o 
  -4   9   7        0.23       29.67     20.00 o 
  -3   9   7       15.72       10.77     17.68 o 
  -2   9   7       25.08       23.42     17.42 o 
  -1   9   7       43.78       37.83     12.63 o 
   0   9   7      103.33      122.15     14.95 o 
   1   9   7       16.74       21.77     15.95 o 
   2   9   7      354.61      332.56     25.99 o 
   3   9   7      107.16      100.70     20.83 o 
   4   9   7       30.44       37.96     19.64 o 
  -4  10   7       20.41       19.56     21.07 o 
  -3  10   7        2.63       15.09     17.48 o 
  -2  10   7        2.88       14.72     16.70 o 
  -1  10   7       36.08       41.84     12.70 o 
   0  10   7       53.17       56.18     14.87 o 
   1  10   7       63.53       89.27     18.75 o 
   2  10   7      247.40      241.68     24.09 o 
   3  10   7       15.17       -0.73     17.59 o 
   4  10   7        2.74        6.62     20.18 o 
  -4  11   7        5.38        7.09     20.15 o 
  -3  11   7       21.15       19.43     25.40 o 
  -2  11   7        9.31       16.14     17.56 o 
  -1  11   7      106.20       98.08     19.57 o 
   0  11   7       34.44       41.87     12.74 o 
   1  11   7      301.64      296.12     61.47 o 
   2  11   7       24.75       37.82     19.11 o 
   3  11   7       22.51       16.36     19.45 o 
  -4  12   7       90.39      114.37     24.09 o 
  -3  12   7        1.78       30.83     18.83 o 
  -2  12   7        4.82       -6.22     15.97 o 
  -1  12   7       15.96       27.96     13.01 o 
   0  12   7      116.93      109.62     18.75 o 
   1  12   7       70.70       53.66     37.01 o 
   2  12   7      415.45      449.05     29.80 o 
   3  12   7       22.34       35.97     18.93 o 
  -4  13   7       24.54        0.25     20.27 o 
  -3  13   7        0.92        1.23     17.04 o 
  -2  13   7       12.31       -2.27     15.70 o 
  -1  13   7      106.99       96.29     15.15 o 
   0  13   7       23.12       23.24     21.95 o 
   1  13   7       27.10        3.35     16.63 o 
   2  13   7      102.37      100.22     21.79 o 
   3  13   7       73.67       59.87     21.07 o 
  -4  14   7        0.43      -18.99     22.90 o 
  -3  14   7        1.58       18.68     18.66 o 
  -2  14   7        0.02        4.00     15.70 o 
  -1  14   7       75.57       55.09     18.04 o 
   0  14   7        2.59       -8.29     17.56 o 
   1  14   7        3.71      -11.40     16.18 o 
   2  14   7        6.75       -1.88     18.31 o 
   3  14   7       11.55        5.32     19.26 o 
  -3  15   7       21.46       21.15     48.61 o 
  -2  15   7       14.79       26.32     18.21 o 
  -1  15   7        0.54       10.93     16.39 o 
   0  15   7       34.82        7.96     34.19 o 
   1  15   7        1.61       -9.98     29.48 o 
   2  15   7        1.72       14.47     17.96 o 
   3  15   7       24.53       21.58     19.01 o 
  -3  16   7       17.43       15.70     18.21 o 
  -2  16   7        2.64        0.58     16.34 o 
  -1  16   7       24.80       23.49     16.84 o 
   0  16   7      117.76      102.69     20.83 o 
   1  16   7       81.06       70.40     20.62 o 
   2  16   7      122.96      132.01     23.05 o 
   3  16   7        3.46       -4.29     21.95 o 
  -3  17   7       16.03       23.76     29.17 o 
  -2  17   7        9.89        3.14     26.97 o 
  -1  17   7        3.01      -19.14     16.39 o 
   0  17   7        9.88        2.77     16.34 o 
   1  17   7       34.47       84.00     23.21 o 
   2  17   7       21.43       19.50     50.50 o 
   3  17   7        0.00      -15.01     24.46 o 
  -3  18   7        7.00        7.99     19.20 o 
  -2  18   7       13.70      -15.68     24.46 o 
  -1  18   7        9.90        5.02     17.15 o 
   0  18   7        7.49        5.52     17.07 o 
   1  18   7       14.59       -0.72     27.60 o 
   2  18   7        3.46        9.59     18.19 o 
  -3  19   7       21.07       21.33     31.36 o 
  -2  19   7       13.09       13.80     28.85 o 
  -1  19   7       31.97       33.11     18.12 o 
   0  19   7       18.17       -6.59     16.25 o 
   1  19   7        0.10      -25.24     18.82 o 
   2  19   7       11.38       18.60     26.35 o 
  -2  20   7       16.29       40.77     30.74 o 
  -1  20   7        0.04       20.31     18.61 o 
   0  20   7       31.03        3.37     18.37 o 
   1  20   7       11.44       -6.17     18.17 o 
   2  20   7       22.73        7.44     19.94 o 
  -2  21   7        9.38       38.89     30.11 o 
  -1  21   7        1.89       -3.83     25.09 o 
   0  21   7       20.00        5.16     18.82 o 
   1  21   7       21.47      -14.30     25.09 o 
   2  21   7        1.51       -5.10     19.46 o 
  -2  22   7       33.69       25.72     31.36 o 
  -1  22   7       39.27       24.23     19.01 o 
   0  22   7        9.21      -21.69     17.59 o 
   1  22   7       24.80        7.69     20.18 o 
  -1  23   7       19.84       32.28     29.17 o 
   0  23   7        7.36        0.53     17.68 o 
   1  23   7       12.92       -3.32     21.95 o 
  -1  24   7       33.36       32.51     21.68 o 
   0  24   7       29.96        5.62     28.54 o 
  -2   0   8      180.45      136.12     35.13 o 
   0   0   8      147.91      159.56     30.11 o 
   2   0   8       63.00       55.20     26.97 o 
  -3   1   8       94.60       87.35     23.84 o 
  -2   1   8       64.60       66.52     21.95 o 
  -1   1   8       16.17       11.51     12.99 o 
   0   1   8       30.14       17.34     11.73 o 
   1   1   8        0.24      -11.25     12.43 o 
   2   1   8       13.97       11.15     13.60 o 
   3   1   8       58.64       43.36     16.70 o 
  -3   2   8      130.42       84.61     33.56 o 
  -2   2   8        0.20       14.74     18.63 o 
  -1   2   8        8.94        0.28     12.51 o 
   0   2   8        3.47       -7.35     12.42 o 
   1   2   8        0.18       -1.21     13.28 o 
   2   2   8        1.35       -5.10     13.96 o 
   3   2   8        1.72        9.11     18.85 o 
  -3   3   8       30.49       46.44     21.23 o 
  -2   3   8        1.14      -20.89     17.73 o 
  -1   3   8        2.70       -3.28     12.56 o 
   0   3   8       14.73        2.05     12.43 o 
   1   3   8       13.22        9.21     13.37 o 
   2   3   8       62.94       47.73     15.51 o 
   3   3   8       33.87       57.53     20.54 o 
  -3   4   8        2.10        8.24     19.74 o 
  -2   4   8       98.07       63.50     42.97 o 
  -1   4   8       27.90       12.91     13.52 o 
   0   4   8      101.59      104.50     15.98 o 
   1   4   8        9.65       -1.66     26.41 o 
   2   4   8        3.81      -13.42     13.11 o 
   3   4   8       50.02       26.03     20.40 o 
  -3   5   8        0.49       13.47     19.74 o 
  -2   5   8       37.64       37.70     20.98 o 
  -1   5   8        0.31        3.89     13.55 o 
   0   5   8       21.74       14.40     13.69 o 
   1   5   8       13.86       17.88     13.77 o 
   2   5   8        3.81      -16.57     16.62 o 
   3   5   8        0.01       -0.51     19.73 o 
  -3   6   8       61.02       65.18     57.08 o 
  -2   6   8        4.75        6.59     17.76 o 
  -1   6   8        9.98       29.56     14.79 o 
   0   6   8       29.09       44.34     14.22 o 
   1   6   8        2.15       -4.90     12.07 o 
   2   6   8        7.35       14.15     17.96 o 
   3   6   8        3.35        3.72     19.56 o 
  -3   7   8       11.29        7.47     20.15 o 
  -2   7   8       11.90      -15.41     17.52 o 
  -1   7   8        3.09       -2.75     13.54 o 
   0   7   8       10.75       -7.35     13.43 o 
   1   7   8       42.42       61.15     15.29 o 
   2   7   8        0.01        5.90     18.37 o 
  -3   8   8        6.74      -16.99     19.70 o 
  -2   8   8       30.88       37.59     21.01 o 
  -1   8   8       31.86        0.06     14.36 o 
   0   8   8       33.18       30.65     14.59 o 
   1   8   8        8.60        6.48     16.18 o 
   2   8   8        8.57        0.96     16.78 o 
  -3   9   8        0.80      -12.40     29.48 o 
  -2   9   8        1.27       11.48     18.85 o 
  -1   9   8        0.07      -12.43     13.24 o 
   0   9   8       40.63       45.31     15.02 o 
   1   9   8        1.79       -0.13     16.84 o 
   2   9   8       17.34       38.98     19.50 o 
  -3  10   8        0.26        1.67     20.27 o 
  -2  10   8        0.46       -1.14     18.38 o 
  -1  10   8      125.30      116.96     16.97 o 
   0  10   8        4.42       18.56     16.34 o 
   1  10   8      144.54      155.57     23.05 o 
   2  10   8       22.00       39.58     20.83 o 
  -3  11   8        0.13        6.28     29.17 o 
  -2  11   8        3.27        4.67     18.66 o 
  -1  11   8        4.71       12.02     14.00 o 
   0  11   8        2.85        1.93     17.23 o 
   1  11   8        2.03        3.62     19.13 o 
   2  11   8        7.65       13.88     20.35 o 
  -2  12   8        4.91        4.34     18.12 o 
  -1  12   8        6.06        8.15     24.15 o 
   0  12   8        0.13      -22.10     14.74 o 
   1  12   8        4.50        6.59     19.07 o 
   2  12   8       42.67       -2.30     18.31 o 
  -2  13   8        2.42       -0.22     18.49 o 
  -1  13   8       54.02       40.62     20.17 o 
   0  13   8        0.01      -13.51     17.28 o 
   1  13   8      183.45      144.43     24.78 o 
   2  13   8       37.29       21.48     21.48 o 
  -2  14   8        1.68       11.92     19.76 o 
  -1  14   8        0.42        5.35     18.31 o 
   0  14   8        0.09        3.61     22.90 o 
   1  14   8        0.73      -14.58     23.52 o 
   2  14   8        3.73      -19.86     25.09 o 
  -2  15   8        4.13       -2.51     26.97 o 
  -1  15   8        2.19      -12.19     17.93 o 
   0  15   8        2.97        9.39     19.06 o 
   1  15   8        1.33        1.31     18.57 o 
  -1  16   8        1.78       -4.59     19.11 o 
   0  16   8        6.71       -6.19     17.73 o 
   1  16   8       36.17       10.86     18.37 o 
  -1  17   8       18.05      -16.55     24.78 o 
   0  17   8        4.89      -18.95     18.37 o 
   1  17   8       99.12      119.78     24.40 o 
  -1  18   8        0.03      -26.94     17.96 o 
   0  18   8        1.71        2.85     37.01 o 
  -1   0   9       12.38        8.15     28.85 o 
  -1   1   9       13.73       21.05     20.79 o 
   0   1   9        0.34       -6.35     12.12 o 
  -1   2   9        0.63       18.43     19.70 o 
   0   2   9        6.69      -18.62     12.59 o 
  -1   3   9        7.91       -1.77     19.56 o 
   0   3   9        2.78       -4.65     12.77 o 
  -1   4   9        4.67       16.00     20.85 o 
   0   4   9        7.48       -4.38     19.96 o 
   0   5   9       15.73        7.45     15.66 o 
   0   6   9        4.97       10.04     27.60 o 
                                                 
